# Supplementary material for: 3-Methyl-1-(3-nitro­phen­yl)-5-phenyl-4,5-dihydro-1H-pyrazole
Source: Acta Crystallogr Sect E Struct Rep Online. 2009 Aug 15;65(Pt 9):o2156. doi: 10.1107/S1600536809031390 (PMC2970115; doi:10.1107/S1600536809031390)
Supplement: Supplementary file 2 [file e-65-o2156-Isup2.hkl]

# 
# h,k,l, Fc-squared, Fo-squared, sigma(Fo-squared) and status flag 
# 
data_I
_shelx_title ' 5 in P2(1)/n' 
_shelx_refln_list_code          4 
_shelx_F_calc_maximum      255.62 
_exptl_crystal_F_000       638.00 
_reflns_d_resolution_high  0.7966 
 
loop_ 
 _symmetry_equiv_pos_as_xyz 
 'x, y, z' 
 '-x+1/2, y+1/2, -z+1/2' 
 '-x, -y, -z' 
 'x-1/2, -y-1/2, z-1/2' 
 
_cell_length_a    12.0173 
_cell_length_b     7.9324 
_cell_length_c    15.4944 
_cell_angle_alpha  90.000 
_cell_angle_beta   99.160 
_cell_angle_gamma  90.000 
 
_shelx_F_squared_multiplier     1.000 
 
loop_ 
 _refln_index_h 
 _refln_index_k 
 _refln_index_l 
 _refln_F_squared_calc 
 _refln_F_squared_meas 
 _refln_F_squared_sigma 
 _refln_observed_status 
   2   0   0     1475.47     1481.17     33.05 o 
   4   0   0      237.00      211.83      6.54 o 
   6   0   0       97.10      118.80      4.10 o 
   8   0   0      312.31      325.14      7.99 o 
  10   0   0       82.80       87.36      5.26 o 
  12   0   0       18.83       18.52      4.28 o 
   1   1   0     3697.30     3270.86     44.74 o 
   2   1   0      934.13      894.78      8.04 o 
   3   1   0     5050.65     4946.64     36.20 o 
   4   1   0       14.26       15.70      1.06 o 
   5   1   0       41.35       43.45      1.93 o 
   6   1   0     1913.64     1901.81     17.77 o 
   7   1   0       93.14      106.00      4.49 o 
   8   1   0        0.08        2.26      1.36 o 
   9   1   0        1.44        0.00      1.50 o 
  10   1   0       11.22        9.91      1.98 o 
  11   1   0        0.47        0.00      2.11 o 
  12   1   0      117.65      132.01      8.00 o 
  13   1   0       14.96        9.72      4.66 o 
  14   1   0        1.11        0.00      7.00 o 
   0   2   0     1715.60     1615.42     39.37 o 
   1   2   0     1228.94     1158.32     20.36 o 
   2   2   0        4.52        3.52      0.79 o 
   3   2   0       54.12       51.98      1.74 o 
   4   2   0      259.07      279.92      3.77 o 
   5   2   0      102.53      124.26      3.17 o 
   6   2   0      345.85      356.56      5.58 o 
   7   2   0        4.30        2.89      1.16 o 
   8   2   0        7.73        7.95      1.54 o 
   9   2   0      177.54      190.00      6.55 o 
  10   2   0      175.25      172.30      7.95 o 
  11   2   0       23.61       28.33      4.63 o 
  12   2   0       19.15        8.33      4.08 o 
  13   2   0        2.54        0.00      5.50 o 
  14   2   0       12.14        2.51      8.73 o 
   1   3   0      147.96      132.95      3.49 o 
   2   3   0      845.72      796.37     10.29 o 
   3   3   0     6440.77     6347.67     74.89 o 
   4   3   0      613.96      647.34     12.43 o 
   5   3   0        0.03        0.38      0.71 o 
   6   3   0      101.34       96.48      3.40 o 
   7   3   0       70.84       81.13      3.47 o 
   8   3   0       10.96       10.16      2.00 o 
   9   3   0      205.74      205.35      7.70 o 
  10   3   0       27.25       32.65      4.66 o 
  11   3   0      137.90      152.66      8.25 o 
  12   3   0       20.12       34.87      7.11 o 
  13   3   0        6.68        3.25      6.15 o 
  14   3   0        0.66        0.00      6.20 o 
   0   4   0        6.43        9.85      1.37 o 
   1   4   0      648.89      663.07      9.06 o 
   2   4   0     1295.79     1391.45     15.34 o 
   3   4   0       52.55       49.09      2.92 o 
   4   4   0      305.59      347.61     11.14 o 
   5   4   0      124.64      129.34      7.39 o 
   6   4   0        2.44        0.00      1.04 o 
   7   4   0       12.09        9.73      2.90 o 
   8   4   0      155.46      155.65      4.88 o 
   9   4   0      722.80      726.93     16.11 o 
  10   4   0       55.66       41.26      4.80 o 
  11   4   0        3.03        0.00      6.34 o 
  12   4   0       27.33       35.74      8.26 o 
  13   4   0        2.28        3.66      6.32 o 
   1   5   0       15.22       17.80      1.74 o 
   2   5   0      270.36      279.17      6.26 o 
   3   5   0      638.40      618.57     13.05 o 
   4   5   0      109.33      115.09      7.33 o 
   5   5   0        1.76        0.31      2.64 o 
   6   5   0        3.23        3.78      3.63 o 
   7   5   0        2.38        1.93      3.65 o 
   8   5   0       76.80       83.70      5.24 o 
   9   5   0       12.24       16.27      3.75 o 
  10   5   0       15.23       16.31      6.04 o 
  11   5   0        0.06        0.00      4.99 o 
  12   5   0        2.30        0.00      5.12 o 
   0   6   0      968.23      934.57     30.81 o 
   1   6   0       53.50       52.03      2.66 o 
   2   6   0       83.03       86.82      4.39 o 
   3   6   0       36.23       36.09      3.96 o 
   4   6   0        4.52        5.69      2.69 o 
   5   6   0        2.69        0.00      3.14 o 
   6   6   0       72.87       66.23      7.39 o 
   7   6   0       19.05       14.38      3.64 o 
   8   6   0       47.45       49.29      4.38 o 
   9   6   0       72.27       69.40      8.74 o 
  10   6   0        1.21        1.63      5.05 o 
  11   6   0       14.55       15.53      6.60 o 
   1   7   0      333.30      331.45      8.55 o 
   2   7   0      155.46      153.46      6.49 o 
   3   7   0       65.45       56.81      5.69 o 
   4   7   0       44.42       37.53      4.56 o 
   5   7   0       14.76        8.58      3.19 o 
   6   7   0        0.41        1.72      3.11 o 
   7   7   0       13.54       15.64      9.51 o 
   8   7   0        9.31        9.59      8.68 o 
   9   7   0        3.00        1.31      4.98 o 
  10   7   0       19.50       12.75      6.79 o 
   0   8   0       36.75       46.88      3.94 o 
   1   8   0        8.76        7.54      2.50 o 
   2   8   0        2.98        1.88      2.33 o 
   3   8   0       25.10       23.80      5.02 o 
   4   8   0        8.42       10.99      5.71 o 
   5   8   0        6.27        4.07      3.43 o 
   6   8   0        0.03        2.94      5.98 o 
   7   8   0        0.06        0.00      5.11 o 
   8   8   0        1.46        0.00      5.21 o 
   1   9   0        2.20        2.02      2.23 o 
   2   9   0        9.40        7.16      4.31 o 
   3   9   0        2.20        5.79      4.46 o 
   4   9   0        8.56       12.16      4.93 o 
   5   9   0        6.48        6.58      7.54 o 
   6   9   0        5.69        4.55      7.48 o 
 -13   0   1       82.94      100.57     13.64 o 
 -11   0   1       92.80       93.99      5.84 o 
  -9   0   1      111.31      140.21      6.44 o 
  -7   0   1      253.91      281.01      5.96 o 
  -5   0   1       19.47       27.20      1.81 o 
  -3   0   1    24391.24    23893.60    244.78 o 
  -1   0   1     2796.03     2705.43     41.88 o 
   1   0   1     1824.78     1735.53     22.95 o 
   3   0   1     1115.25     1081.93     16.46 o 
   5   0   1     3885.61     3882.54     54.89 o 
   7   0   1      110.54      126.47      9.00 o 
   9   0   1       30.91       32.68      4.43 o 
  11   0   1      193.77      194.30     10.31 o 
  13   0   1      164.76      122.65     14.84 o 
 -14   1   1        5.36        0.90      5.95 o 
 -13   1   1        3.28        1.49      4.06 o 
 -12   1   1       78.91       78.44      5.80 o 
 -11   1   1        9.57        8.42      2.83 o 
 -10   1   1       20.95       20.78      2.32 o 
  -9   1   1      206.99      207.38      4.73 o 
  -8   1   1       53.12       47.18      2.70 o 
  -7   1   1       23.43       23.54      1.64 o 
  -6   1   1      336.96      333.32      4.61 o 
  -5   1   1       90.38       87.01      2.17 o 
  -4   1   1        0.03        0.44      0.59 o 
  -3   1   1       48.98       47.42      1.47 o 
  -2   1   1       63.30       52.82      0.97 o 
  -1   1   1     6242.12     5472.52     80.55 o 
   0   1   1      929.68      882.31     10.84 o 
   1   1   1     3390.79     3061.18     34.49 o 
   2   1   1     6616.48     6113.42     65.65 o 
   3   1   1      763.88      720.06      7.35 o 
   4   1   1      653.44      597.07      6.41 o 
   5   1   1      472.64      470.78      5.40 o 
   6   1   1      362.42      404.22      5.19 o 
   7   1   1       22.74       29.91      2.98 o 
   8   1   1        0.23        0.90      1.32 o 
   9   1   1        4.47        5.65      1.71 o 
  10   1   1       33.87       32.75      2.64 o 
  11   1   1       75.15       73.51      4.82 o 
  12   1   1       42.60       42.69      5.45 o 
  13   1   1       11.19        9.51      7.84 o 
  14   1   1        2.38        0.00      8.38 o 
 -14   2   1        4.34        0.00      9.30 o 
 -13   2   1        0.20        0.00      5.29 o 
 -12   2   1        1.15        0.00      3.58 o 
 -11   2   1        6.79        2.92      4.59 o 
 -10   2   1       61.90       71.28      4.93 o 
  -9   2   1       96.16       93.35      4.16 o 
  -8   2   1        0.34        0.34      1.39 o 
  -7   2   1      210.80      214.55      4.45 o 
  -6   2   1        8.60        6.95      1.27 o 
  -5   2   1       20.64       21.57      1.44 o 
  -4   2   1       14.34       16.09      1.00 o 
  -3   2   1      352.70      344.56      3.59 o 
  -2   2   1      540.77      498.34      6.50 o 
  -1   2   1     2681.38     2413.93     29.95 o 
   0   2   1      119.08      114.35      2.93 o 
   1   2   1       99.01      102.22      1.96 o 
   2   2   1      200.46      185.91      2.99 o 
   3   2   1      345.67      325.15      4.12 o 
   4   2   1       12.06       10.53      1.02 o 
   5   2   1      410.18      423.91      6.31 o 
   6   2   1       46.37       58.52      2.21 o 
   7   2   1      126.34      122.01      3.55 o 
   8   2   1      505.29      524.71      8.14 o 
   9   2   1       90.18       89.19      3.92 o 
  10   2   1      119.14      147.38      7.39 o 
  11   2   1       17.78       11.69      4.77 o 
  12   2   1       37.22       46.67      5.80 o 
  13   2   1        8.93        1.50      7.60 o 
  14   2   1        0.05        0.00      8.26 o 
 -14   3   1        0.36        5.53      8.88 o 
 -13   3   1        0.34        0.00      5.40 o 
 -12   3   1        0.13        0.00      5.06 o 
 -11   3   1       61.55       62.34      6.04 o 
 -10   3   1      396.41      403.09     15.26 o 
  -9   3   1        0.26        1.22      1.93 o 
  -8   3   1       13.01       15.89      2.29 o 
  -7   3   1       12.85       15.77      2.04 o 
  -6   3   1        2.35        2.71      1.12 o 
  -5   3   1        5.35        5.91      0.96 o 
  -4   3   1     1170.16     1237.95     16.02 o 
  -3   3   1      158.09      146.58      3.79 o 
  -2   3   1       11.23        9.28      1.13 o 
  -1   3   1      364.96      355.40      5.86 o 
   0   3   1     2494.69     2428.39     34.94 o 
   1   3   1      270.02      265.09      3.99 o 
   2   3   1     1285.85     1219.51     16.10 o 
   3   3   1      875.16      874.61     12.74 o 
   4   3   1     1252.26     1351.21     15.48 o 
   5   3   1        0.43        0.47      0.85 o 
   6   3   1       99.51       94.91      2.84 o 
   7   3   1       84.69       86.88      3.52 o 
   8   3   1       52.23       56.11      3.71 o 
   9   3   1        3.91        6.33      3.04 o 
  10   3   1      502.20      536.20     13.89 o 
  11   3   1       13.37        9.07      4.28 o 
  12   3   1        0.61        0.00      4.96 o 
  13   3   1        0.62        2.87      5.74 o 
  14   3   1        0.92        2.15      9.15 o 
 -13   4   1        3.86        6.77      6.16 o 
 -12   4   1       39.85       29.50      7.13 o 
 -11   4   1       54.06       34.24      7.63 o 
 -10   4   1        0.05        2.66      3.04 o 
  -9   4   1       18.00       12.95      2.94 o 
  -8   4   1        0.01        0.00      1.53 o 
  -7   4   1       40.50       41.11      3.93 o 
  -6   4   1        0.12        1.19      1.59 o 
  -5   4   1      355.51      373.80      7.03 o 
  -4   4   1      124.76      126.78     11.88 o 
  -3   4   1       64.21       63.46      3.16 o 
  -2   4   1      116.03      108.85      3.66 o 
  -1   4   1       75.82       77.92      2.68 o 
   0   4   1       22.88       27.36      1.67 o 
   1   4   1       99.90      116.52      2.39 o 
   2   4   1      747.42      805.68     10.68 o 
   3   4   1        5.08        6.88      1.32 o 
   4   4   1       83.13       78.20      5.80 o 
   5   4   1       12.85       15.27      2.39 o 
   6   4   1      188.08      185.35      4.19 o 
   7   4   1      115.85      125.82      3.99 o 
   8   4   1      570.76      581.83     11.19 o 
   9   4   1      176.85      204.50      8.21 o 
  10   4   1       12.05       11.22      3.58 o 
  11   4   1        4.97        7.39      7.30 o 
  12   4   1        0.11        0.00      4.77 o 
  13   4   1        9.15        7.58      6.45 o 
 -12   5   1        3.51       14.64      7.78 o 
 -11   5   1       33.01       35.98      7.52 o 
 -10   5   1       34.39       28.59      6.62 o 
  -9   5   1        0.06        0.00      2.82 o 
  -8   5   1        7.98        6.63      2.50 o 
  -7   5   1       35.67       40.33      3.33 o 
  -6   5   1      142.77      140.42      5.08 o 
  -5   5   1        2.12        0.00      2.83 o 
  -4   5   1       32.12       37.58      5.02 o 
  -3   5   1       84.61       82.95      9.45 o 
  -2   5   1       33.44       26.53      2.26 o 
  -1   5   1        0.02        0.28      0.91 o 
   0   5   1       34.40       39.03      2.20 o 
   1   5   1      106.42      101.02      2.70 o 
   2   5   1      186.46      182.57      5.50 o 
   3   5   1       66.63       64.97      3.39 o 
   4   5   1      204.78      193.55      8.74 o 
   5   5   1        0.71        0.25      2.75 o 
   6   5   1       30.45       25.08      2.35 o 
   7   5   1        8.85       10.11      2.56 o 
   8   5   1      187.20      180.72      8.03 o 
   9   5   1       73.08       73.01      5.54 o 
  10   5   1        7.11        7.10      5.11 o 
  11   5   1        3.70        2.98      8.97 o 
  12   5   1        0.11        0.00      5.32 o 
 -11   6   1        0.39        0.00      5.45 o 
 -10   6   1        0.03        0.02      5.18 o 
  -9   6   1        7.07        4.99      5.06 o 
  -8   6   1       75.48       63.14      4.90 o 
  -7   6   1       16.50        5.94      2.49 o 
  -6   6   1       13.43       14.85      4.48 o 
  -5   6   1        1.53        0.22      3.47 o 
  -4   6   1        0.02        1.66      2.41 o 
  -3   6   1        1.18        1.16      2.87 o 
  -2   6   1      240.67      230.06      8.51 o 
  -1   6   1      488.12      465.16      8.60 o 
   0   6   1        2.34        4.33      1.28 o 
   1   6   1      163.27      146.72      4.53 o 
   2   6   1       48.38       42.96      3.07 o 
   3   6   1       31.89       43.26      4.07 o 
   4   6   1       47.61       44.61      5.38 o 
   5   6   1       11.19        5.73      2.82 o 
   6   6   1       24.22       25.73      7.75 o 
   7   6   1       32.28       22.33      2.98 o 
   8   6   1       16.57        8.22      3.25 o 
   9   6   1        8.62       15.91      5.72 o 
  10   6   1        0.74        2.37      5.09 o 
  11   6   1        1.38        5.34      5.34 o 
 -10   7   1        3.04        3.51      5.77 o 
  -9   7   1       10.35        5.11      5.62 o 
  -8   7   1       51.41       39.89      7.28 o 
  -7   7   1        9.46       10.25      2.80 o 
  -6   7   1        6.49        7.70      3.39 o 
  -5   7   1       92.33       79.91      6.24 o 
  -4   7   1        2.05        2.80      2.82 o 
  -3   7   1        2.14        6.27      3.23 o 
  -2   7   1      418.04      444.90     11.66 o 
  -1   7   1      164.95      161.15      5.87 o 
   0   7   1       89.77       93.64      3.06 o 
   1   7   1      258.61      245.70      7.37 o 
   2   7   1      112.11      118.57     10.01 o 
   3   7   1       84.52       80.19      4.91 o 
   4   7   1       67.76       61.82      5.30 o 
   5   7   1       82.12       69.34      7.95 o 
   6   7   1       14.31       11.67      5.06 o 
   7   7   1        1.63        1.53      4.59 o 
   8   7   1        7.27        2.02      4.82 o 
   9   7   1        1.21        2.23      5.22 o 
  10   7   1        0.28        3.34      5.65 o 
  -8   8   1        1.06        3.30      5.87 o 
  -7   8   1        0.50        1.31      5.06 o 
  -6   8   1        0.02        2.96      3.58 o 
  -5   8   1        1.24        3.27      2.95 o 
  -4   8   1        2.88        7.14      3.27 o 
  -3   8   1       11.72        3.41      4.40 o 
  -2   8   1       41.15       33.85      5.55 o 
  -1   8   1       26.67       28.35      3.44 o 
   0   8   1        5.37        5.72      1.80 o 
   1   8   1        5.68        4.64      2.53 o 
   2   8   1       14.54       15.72      3.09 o 
   3   8   1        0.11        0.00      3.27 o 
   4   8   1        9.69        7.51      4.02 o 
   5   8   1        9.64        1.38      5.68 o 
   6   8   1       40.12       27.59      6.61 o 
   7   8   1        2.69        5.33      5.50 o 
   8   8   1        0.41        2.51      5.69 o 
  -6   9   1        0.07        4.67      7.36 o 
  -5   9   1        0.18        7.35      8.14 o 
  -4   9   1        1.56        2.26      4.22 o 
  -3   9   1        1.26        0.00      4.32 o 
  -2   9   1        0.51        3.96      4.25 o 
  -1   9   1        1.87        4.96      3.29 o 
   0   9   1        9.33        9.44      2.84 o 
   1   9   1        1.06        3.05      2.19 o 
   2   9   1       20.05       26.00      5.73 o 
   3   9   1        5.14        2.70      4.14 o 
   4   9   1        5.63        6.34      6.70 o 
   5   9   1        3.36       10.95      7.42 o 
   6   9   1        9.69       24.95      9.99 o 
 -14   0   2        6.39        6.10      8.26 o 
 -12   0   2        0.16        0.00      3.43 o 
 -10   0   2        8.46        7.30      4.33 o 
  -8   0   2       18.48       22.34      2.84 o 
  -6   0   2      167.84      183.01      4.44 o 
  -4   0   2      750.51      770.87     10.30 o 
  -2   0   2       61.52       70.97      1.98 o 
   0   0   2     5030.71     4404.25     49.21 o 
   2   0   2    14852.92    14071.34    219.75 o 
   4   0   2    10225.57    10452.76    193.87 o 
   6   0   2     2940.77     3052.85     38.54 o 
   8   0   2      101.57       87.05      4.90 o 
  10   0   2       27.41       29.59      4.26 o 
  12   0   2      150.46      139.02     10.39 o 
  14   0   2        4.55        0.00      8.26 o 
 -14   1   2       37.46       27.96      7.49 o 
 -13   1   2       10.66        8.38      3.92 o 
 -12   1   2       23.37       26.27      4.08 o 
 -11   1   2        9.22        6.51      2.74 o 
 -10   1   2       43.73       45.89      3.21 o 
  -9   1   2      120.23      131.61      5.20 o 
  -8   1   2      299.80      306.15      5.74 o 
  -7   1   2      104.73      113.22      2.90 o 
  -6   1   2       88.50       88.45      2.42 o 
  -5   1   2        6.39        5.00      0.89 o 
  -4   1   2       27.01       29.58      1.21 o 
  -3   1   2     1025.16      980.79      8.44 o 
  -2   1   2      361.04      315.57      3.63 o 
  -1   1   2     3015.08     2685.39     22.20 o 
   0   1   2     1290.01     1126.50      9.63 o 
   1   1   2     9479.12     8541.34    108.48 o 
   2   1   2     1789.55     1570.97     44.78 o 
   3   1   2      103.22      103.28      3.77 o 
   4   1   2      440.13      454.41      6.15 o 
   5   1   2      173.80      151.64      4.45 o 
   6   1   2      683.02      735.36      8.61 o 
   7   1   2      763.73      802.44     10.01 o 
   8   1   2       81.25       83.32      3.12 o 
   9   1   2        9.04       12.06      1.93 o 
  10   1   2        0.33        0.70      1.85 o 
  11   1   2        0.00        0.00      2.23 o 
  12   1   2       44.22       44.38      5.65 o 
  13   1   2        0.26        8.44      8.20 o 
  14   1   2        0.23        5.62      9.03 o 
 -14   2   2        3.97        0.55      5.70 o 
 -13   2   2       26.15       28.97      6.98 o 
 -12   2   2       27.00       28.88      4.86 o 
 -11   2   2       68.76       58.39      6.39 o 
 -10   2   2      131.54      133.85      6.25 o 
  -9   2   2       19.81       19.06      5.40 o 
  -8   2   2        1.84        1.35      1.67 o 
  -7   2   2        6.51        9.88      1.44 o 
  -6   2   2      553.27      560.82      7.21 o 
  -5   2   2        4.80        2.39      0.92 o 
  -4   2   2       28.23       25.77      1.23 o 
  -3   2   2      354.06      354.25      5.05 o 
  -2   2   2      915.53      900.43      8.62 o 
  -1   2   2       16.03       13.69      1.03 o 
   0   2   2      193.47      194.69      2.64 o 
   1   2   2      127.97      117.06      2.09 o 
   2   2   2      312.23      276.11      5.19 o 
   3   2   2       56.22       62.49      1.56 o 
   4   2   2      846.09      849.96      9.15 o 
   5   2   2        0.40        1.69      0.91 o 
   6   2   2      142.34      132.16      3.07 o 
   7   2   2      461.27      492.25      6.90 o 
   8   2   2       38.57       34.84      2.51 o 
   9   2   2       46.93       51.01      3.87 o 
  10   2   2      257.18      254.57      9.15 o 
  11   2   2       27.44       23.03      4.42 o 
  12   2   2        0.18        7.30      7.18 o 
  13   2   2        0.43        1.50      7.78 o 
  14   2   2        0.72        0.00      9.27 o 
 -14   3   2        7.63        8.05      6.57 o 
 -13   3   2       18.66       10.03      6.16 o 
 -12   3   2        1.42        1.68      5.23 o 
 -11   3   2       18.56       20.05      5.62 o 
 -10   3   2        6.21        6.08      2.85 o 
  -9   3   2       28.95       29.58      2.97 o 
  -8   3   2        0.32        0.09      1.70 o 
  -7   3   2       18.09       19.21      2.60 o 
  -6   3   2        3.53        5.02      1.31 o 
  -5   3   2      103.46      110.38      4.23 o 
  -4   3   2       43.03       40.70      1.53 o 
  -3   3   2       53.41       53.50      2.63 o 
  -2   3   2       43.87       41.69      2.39 o 
  -1   3   2       11.25        8.26      1.26 o 
   0   3   2      925.14      895.27      9.92 o 
   1   3   2      306.48      265.49      5.39 o 
   2   3   2       34.61       41.25      1.88 o 
   3   3   2       27.33       22.32      1.72 o 
   4   3   2      160.64      177.27      3.06 o 
   5   3   2      563.57      599.93      7.07 o 
   6   3   2      260.58      270.18      4.76 o 
   7   3   2      131.05      135.37      4.24 o 
   8   3   2       69.74       82.42      4.36 o 
   9   3   2      292.32      290.74      9.41 o 
  10   3   2       23.11       20.30      3.98 o 
  11   3   2       18.57        8.91      5.32 o 
  12   3   2       15.43       10.64      5.69 o 
  13   3   2        2.84        0.00      8.50 o 
 -13   4   2       22.08       25.62      7.55 o 
 -12   4   2        0.27        1.55      5.30 o 
 -11   4   2      192.82      189.16     12.63 o 
 -10   4   2       15.02        9.23      3.11 o 
  -9   4   2       19.64       24.46      4.15 o 
  -8   4   2        7.86       11.41      3.06 o 
  -7   4   2       35.80       31.46      2.48 o 
  -6   4   2       67.92       70.39      3.60 o 
  -5   4   2       17.05       17.33      3.29 o 
  -4   4   2       34.20       42.50      6.76 o 
  -3   4   2      302.49      291.34      7.98 o 
  -2   4   2       51.20       45.77      2.79 o 
  -1   4   2      903.32      844.51     10.97 o 
   0   4   2        0.58        0.00      0.64 o 
   1   4   2        6.92       15.77      1.09 o 
   2   4   2      247.82      267.35      4.91 o 
   3   4   2      500.79      495.96      7.72 o 
   4   4   2      155.64      179.83      5.71 o 
   5   4   2       33.12       37.73      2.42 o 
   6   4   2       16.01       13.85      1.70 o 
   7   4   2       27.51       27.59      2.55 o 
   8   4   2       84.10       85.93      6.27 o 
   9   4   2      272.36      275.10     17.43 o 
  10   4   2        0.01        5.32      3.31 o 
  11   4   2       40.60       36.52      6.65 o 
  12   4   2        3.78        6.90      7.63 o 
  13   4   2        0.12        0.00      5.60 o 
 -13   5   2        3.99        0.00      6.41 o 
 -12   5   2        0.00        0.00      6.61 o 
 -11   5   2        6.31       11.47     11.31 o 
 -10   5   2       95.98      109.22     26.83 o 
  -9   5   2        1.13        4.16      3.56 o 
  -8   5   2       10.17       10.18      3.59 o 
  -7   5   2       17.01       17.83      2.66 o 
  -6   5   2      104.21      105.34      4.74 o 
  -5   5   2        2.16        2.27      3.42 o 
  -4   5   2       32.90       28.85      4.61 o 
  -3   5   2      158.78      149.80      7.85 o 
  -2   5   2       19.36       19.66      3.36 o 
  -1   5   2        6.14        7.60      1.47 o 
   0   5   2        2.88        3.05      0.86 o 
   1   5   2      247.73      251.59      8.90 o 
   2   5   2        4.52        4.97      1.34 o 
   3   5   2        1.92        0.69      1.41 o 
   4   5   2        0.00        0.00      1.49 o 
   5   5   2       31.75       28.32      4.72 o 
   6   5   2        1.51        1.07      1.82 o 
   7   5   2       35.31       30.22      3.25 o 
   8   5   2      194.19      196.79      7.60 o 
   9   5   2        9.20        8.85      3.22 o 
  10   5   2       24.04       24.22     14.93 o 
  11   5   2        6.54       12.52      5.98 o 
  12   5   2        5.03        7.80      6.32 o 
 -12   6   2        1.23        0.00      5.99 o 
 -11   6   2       33.43       19.43      6.94 o 
 -10   6   2        0.06        0.00     10.77 o 
  -9   6   2       55.57       79.98      9.20 o 
  -8   6   2       12.38        6.43      3.06 o 
  -7   6   2       15.83       20.23      4.27 o 
  -6   6   2       97.06       99.17      6.00 o 
  -5   6   2       71.41       70.87      9.60 o 
  -4   6   2       18.30       11.60      4.15 o 
  -3   6   2        6.12        0.00      2.00 o 
  -2   6   2       14.10        9.18      2.61 o 
  -1   6   2        1.34        0.20      1.44 o 
   0   6   2        0.96        0.00      1.47 o 
   1   6   2       72.25       71.60      3.83 o 
   2   6   2        6.72        3.87      2.05 o 
   3   6   2      158.06      153.41      5.65 o 
   4   6   2       65.57       70.25      5.98 o 
   5   6   2        2.12        1.51      4.10 o 
   6   6   2        0.41        1.68      4.67 o 
   7   6   2        0.21        0.29      2.17 o 
   8   6   2        1.74        2.09      2.52 o 
   9   6   2       17.63       10.80     10.14 o 
  10   6   2        0.67        0.00      4.82 o 
  11   6   2        0.85        3.05      5.40 o 
 -10   7   2        6.24        8.22      6.38 o 
  -9   7   2        3.79        8.54      5.90 o 
  -8   7   2        7.11        8.02      5.24 o 
  -7   7   2        0.03        0.00      2.57 o 
  -6   7   2       25.27       27.06      6.08 o 
  -5   7   2        2.19        0.81      2.42 o 
  -4   7   2       21.32       26.89      3.53 o 
  -3   7   2      133.23      133.04     11.40 o 
  -2   7   2       39.40       38.21      4.35 o 
  -1   7   2        0.95        1.49      1.31 o 
   0   7   2       75.69       68.28      5.56 o 
   1   7   2       35.94       40.03      3.56 o 
   2   7   2        0.59        0.18      1.99 o 
   3   7   2       47.46       48.74      4.21 o 
   4   7   2       11.42       13.82      3.12 o 
   5   7   2        4.63        4.33      3.98 o 
   6   7   2        1.07        2.20      7.27 o 
   7   7   2        1.68        5.23      2.42 o 
   8   7   2       16.62       13.31      5.74 o 
   9   7   2        2.72        0.00      5.12 o 
  10   7   2        0.96        8.19      5.96 o 
  -8   8   2        1.08        0.97      6.53 o 
  -7   8   2       20.74        7.60      4.25 o 
  -6   8   2        0.05        3.22      3.03 o 
  -5   8   2        5.24        3.36      3.48 o 
  -4   8   2        3.47        5.13      3.17 o 
  -3   8   2        2.10        0.00      3.62 o 
  -2   8   2       22.08       11.42     10.20 o 
  -1   8   2        0.00        0.00      1.90 o 
   0   8   2       34.38       31.60      2.92 o 
   1   8   2        7.23        7.98      2.69 o 
   2   8   2        0.00        0.00      2.30 o 
   3   8   2       67.02       63.35      9.28 o 
   4   8   2        0.05        2.21      5.50 o 
   5   8   2        1.44       13.34      6.46 o 
   6   8   2        0.46        6.20      4.89 o 
   7   8   2        1.38        0.00      4.91 o 
   8   8   2        1.15        0.00      5.30 o 
  -6   9   2        0.75        4.33      5.52 o 
  -5   9   2        5.98        8.62      4.84 o 
  -4   9   2        1.09        0.00      3.80 o 
  -3   9   2        1.00        8.22      8.68 o 
  -2   9   2        0.10        2.93      2.37 o 
  -1   9   2        1.49        5.66      4.64 o 
   0   9   2        8.74       11.68      4.61 o 
   1   9   2        0.35        7.53      4.51 o 
   2   9   2        0.01        0.00      5.80 o 
   3   9   2       15.27       29.73      8.26 o 
   4   9   2       14.06       30.21      9.09 o 
   5   9   2        5.80       18.31      8.26 o 
 -15   0   3       22.67       18.19     10.41 o 
 -13   0   3       28.18       28.66      9.63 o 
 -11   0   3       19.56       20.72      4.18 o 
  -9   0   3      189.98      194.49      7.77 o 
  -7   0   3       44.65       45.03      3.18 o 
  -5   0   3        6.39        5.31      1.63 o 
  -3   0   3      428.43      425.72      8.20 o 
  -1   0   3     5420.36     5032.84     52.55 o 
   1   0   3      538.75      476.61      7.65 o 
   3   0   3     5462.10     5444.98     72.85 o 
   5   0   3      350.63      390.67      8.28 o 
   7   0   3     1154.96     1183.71     20.56 o 
   9   0   3      913.48      915.27     19.42 o 
  11   0   3      255.76      263.91     12.29 o 
  13   0   3        0.78        0.84      7.12 o 
 -15   1   3        8.25        9.51      9.63 o 
 -14   1   3        5.57        9.91      5.09 o 
 -13   1   3        7.34        6.89      4.41 o 
 -12   1   3       65.99       74.92      6.81 o 
 -11   1   3        0.94        0.40      2.41 o 
 -10   1   3        1.23        0.06      1.82 o 
  -9   1   3        4.68        2.95      2.26 o 
  -8   1   3      490.06      508.44      7.80 o 
  -7   1   3      345.13      352.07      5.63 o 
  -6   1   3        0.60        0.56      0.79 o 
  -5   1   3        1.67        0.16      0.80 o 
  -4   1   3        0.04        0.28      0.66 o 
  -3   1   3     2491.75     2378.28     18.88 o 
  -2   1   3     5704.12     5505.76     46.47 o 
  -1   1   3     8438.13     7762.36     62.55 o 
   0   1   3       21.61       20.73      0.82 o 
   1   1   3       75.38       64.52      2.26 o 
   2   1   3      261.47      250.35      3.99 o 
   3   1   3      175.09      187.45      3.64 o 
   4   1   3      428.12      414.67      5.69 o 
   5   1   3        1.56        2.50      1.10 o 
   6   1   3     1319.02     1260.65     13.60 o 
   7   1   3       96.44      105.34      3.30 o 
   8   1   3       11.19        8.66      1.76 o 
   9   1   3       22.62       24.56      2.56 o 
  10   1   3       41.48       48.01      4.07 o 
  11   1   3       15.93       12.48      4.01 o 
  12   1   3        1.53        0.00      3.68 o 
  13   1   3        7.10        2.69      7.66 o 
  14   1   3        0.96        0.00      7.66 o 
 -14   2   3       12.20        7.20      6.58 o 
 -13   2   3       98.73       84.94     10.20 o 
 -12   2   3       28.84       24.12      4.20 o 
 -11   2   3       20.01       20.95      3.84 o 
 -10   2   3      233.90      243.18      8.08 o 
  -9   2   3       22.01       18.89      2.72 o 
  -8   2   3        0.09        0.00      1.47 o 
  -7   2   3      242.63      252.49      4.77 o 
  -6   2   3      213.70      220.19      4.54 o 
  -5   2   3      895.85      899.59      9.86 o 
  -4   2   3       12.66       13.94      1.25 o 
  -3   2   3      268.84      293.30      5.03 o 
  -2   2   3      152.91      146.99      2.71 o 
  -1   2   3     1858.82     1752.21     15.32 o 
   0   2   3      134.43      128.81      1.81 o 
   1   2   3      194.60      175.57      2.54 o 
   2   2   3        7.28        7.47      0.82 o 
   3   2   3      619.15      631.64      7.14 o 
   4   2   3       64.07       62.88      2.07 o 
   5   2   3      203.09      219.24      3.87 o 
   6   2   3       81.02       91.71      2.82 o 
   7   2   3        2.12        3.50      1.43 o 
   8   2   3        0.01        0.00      1.56 o 
   9   2   3       53.59       54.39      3.70 o 
  10   2   3        4.80        4.73      2.96 o 
  11   2   3        4.57        0.00      6.25 o 
  12   2   3       11.86        1.85      7.72 o 
  13   2   3        2.43        5.26      8.02 o 
  14   2   3        0.14        0.00      8.73 o 
 -14   3   3        0.15        2.85      8.94 o 
 -13   3   3       16.75       14.67      6.80 o 
 -12   3   3      146.98      148.78      9.27 o 
 -11   3   3       16.86       18.49      3.72 o 
 -10   3   3       17.54       11.35      3.19 o 
  -9   3   3      135.30      134.20      5.25 o 
  -8   3   3      219.56      224.35      6.06 o 
  -7   3   3        3.18        2.86      1.69 o 
  -6   3   3      536.98      589.02      9.62 o 
  -5   3   3       51.09       43.97      1.86 o 
  -4   3   3      606.45      602.14      7.51 o 
  -3   3   3       86.82       86.24      2.57 o 
  -2   3   3      214.98      238.90      4.37 o 
  -1   3   3        2.47        0.29      0.74 o 
   0   3   3      159.84      180.15      2.51 o 
   1   3   3      282.36      286.24      3.83 o 
   2   3   3     1522.23     1608.06     14.50 o 
   3   3   3       88.56       82.16      1.74 o 
   4   3   3      134.53      120.43      3.51 o 
   5   3   3      140.54      144.43      3.14 o 
   6   3   3      117.28      130.31      3.92 o 
   7   3   3       62.12       69.21      3.51 o 
   8   3   3      336.54      330.61      8.23 o 
   9   3   3       54.41       59.01      6.76 o 
  10   3   3       26.51       26.95      4.40 o 
  11   3   3        6.23        4.77      4.93 o 
  12   3   3        0.24        0.00      7.42 o 
  13   3   3        1.26        4.49      8.73 o 
 -13   4   3        1.35        0.25      5.77 o 
 -12   4   3        4.26        7.98      5.80 o 
 -11   4   3       35.80       34.62      9.44 o 
 -10   4   3      226.41      262.77      8.64 o 
  -9   4   3       65.48       77.58      5.10 o 
  -8   4   3       24.79       27.42      3.60 o 
  -7   4   3       10.18       11.28      2.55 o 
  -6   4   3       76.30       70.75      4.38 o 
  -5   4   3       31.90       33.02      2.06 o 
  -4   4   3      324.26      365.23      5.70 o 
  -3   4   3       92.22       96.21      2.73 o 
  -2   4   3      247.50      257.87      4.73 o 
  -1   4   3        8.00        5.42      1.21 o 
   0   4   3      739.11      765.66      8.47 o 
   1   4   3      167.88      183.26      3.86 o 
   2   4   3     1085.74     1175.51     13.31 o 
   3   4   3      172.07      196.41      4.44 o 
   4   4   3       30.66       32.53      2.21 o 
   5   4   3      102.21       93.76      2.76 o 
   6   4   3        3.35        2.92      1.58 o 
   7   4   3        6.20        4.35      1.93 o 
   8   4   3       25.03       23.08      3.45 o 
   9   4   3       72.89       66.72      5.46 o 
  10   4   3       18.25       21.27      5.44 o 
  11   4   3        0.45        0.00      4.78 o 
  12   4   3        0.24        9.84      5.85 o 
  13   4   3        5.11        4.25      9.63 o 
 -13   5   3        0.06        2.39      6.52 o 
 -12   5   3        6.14        1.28      6.03 o 
 -11   5   3        4.82        0.00      4.97 o 
 -10   5   3      197.51      200.38     10.69 o 
  -9   5   3      152.85      164.06      7.01 o 
  -8   5   3       30.65       24.08      3.38 o 
  -7   5   3       98.08      104.66      5.02 o 
  -6   5   3       14.05       16.34      5.23 o 
  -5   5   3        8.98        9.87      2.62 o 
  -4   5   3        1.93        3.91      1.61 o 
  -3   5   3       53.10       46.51      2.97 o 
  -2   5   3       20.71       17.76      1.96 o 
  -1   5   3        3.86        3.86      1.44 o 
   0   5   3      126.00      118.24      3.43 o 
   1   5   3       48.59       56.78      2.65 o 
   2   5   3        9.69        7.25      2.74 o 
   3   5   3       15.48       19.23      2.28 o 
   4   5   3      216.09      222.74      6.00 o 
   5   5   3      118.92      123.23      8.02 o 
   6   5   3       10.46       12.22      2.60 o 
   7   5   3       27.02       27.44      3.56 o 
   8   5   3       24.72       14.43      3.27 o 
   9   5   3        2.39        0.42      5.68 o 
  10   5   3        0.40        5.89     14.60 o 
  11   5   3        1.36        6.26      5.48 o 
  12   5   3        0.58        0.00      5.71 o 
 -12   6   3       34.97       31.38     10.23 o 
 -11   6   3        1.64        0.00      5.46 o 
 -10   6   3        4.01        9.97      6.05 o 
  -9   6   3        1.24        3.42      3.83 o 
  -8   6   3        2.03        1.31      2.96 o 
  -7   6   3        3.25        2.75      3.15 o 
  -6   6   3      338.97      332.49     10.64 o 
  -5   6   3       38.51       41.60      4.91 o 
  -4   6   3      390.23      369.77     10.85 o 
  -3   6   3      177.21      160.93     11.48 o 
  -2   6   3        5.23        4.14      2.39 o 
  -1   6   3      152.57      143.84      6.20 o 
   0   6   3       33.21       37.35      2.60 o 
   1   6   3        1.94        0.83      1.72 o 
   2   6   3       41.20       39.29      3.75 o 
   3   6   3       13.76       11.80      2.25 o 
   4   6   3       23.70       29.22      3.65 o 
   5   6   3        2.39        0.05      3.89 o 
   6   6   3        0.44        0.79      1.92 o 
   7   6   3        2.56        7.36      2.64 o 
   8   6   3        4.62        9.05      4.74 o 
   9   6   3        4.88        6.34      4.96 o 
  10   6   3       14.61        9.71     10.68 o 
  11   6   3        0.46        0.00      4.98 o 
 -10   7   3        1.03        0.00      5.39 o 
  -9   7   3       18.43        8.51      6.02 o 
  -8   7   3        0.06        0.00      4.63 o 
  -7   7   3        0.41        0.36      3.45 o 
  -6   7   3       73.86       88.23      7.18 o 
  -5   7   3        8.77       12.20      4.54 o 
  -4   7   3       59.46       66.17      8.81 o 
  -3   7   3       44.56       58.77      5.20 o 
  -2   7   3       30.72       32.55      4.07 o 
  -1   7   3      198.27      195.18      6.14 o 
   0   7   3      391.70      397.49      9.74 o 
   1   7   3        0.24        0.00      1.85 o 
   2   7   3        5.36        2.48      2.25 o 
   3   7   3      102.25       93.21      6.63 o 
   4   7   3        8.49        8.71      2.94 o 
   5   7   3       49.94       46.93      6.70 o 
   6   7   3       19.04       16.81      5.17 o 
   7   7   3        0.01        3.02      4.61 o 
   8   7   3        0.43        7.32      5.07 o 
   9   7   3        1.85        4.74      5.44 o 
  -8   8   3        6.86        8.55      4.87 o 
  -7   8   3        3.39        2.51      3.20 o 
  -6   8   3       31.01       37.28      6.39 o 
  -5   8   3        0.00        2.64      3.37 o 
  -4   8   3       10.07        7.60      3.58 o 
  -3   8   3       10.39        9.93      6.16 o 
  -2   8   3        8.03        4.86      2.54 o 
  -1   8   3        0.06        1.50      4.18 o 
   0   8   3        5.31        5.73      2.45 o 
   1   8   3        0.56        0.00      2.12 o 
   2   8   3       12.89       15.48      3.82 o 
   3   8   3        1.06        0.82      3.02 o 
   4   8   3        9.47       17.23      6.82 o 
   5   8   3        0.99        8.68      6.40 o 
   6   8   3        1.08        7.04      4.97 o 
   7   8   3        0.19        2.67      5.22 o 
   8   8   3        0.59        1.71      6.01 o 
  -6   9   3        3.02        6.30      4.17 o 
  -5   9   3        0.86        0.72      4.71 o 
  -4   9   3        1.78        9.47      4.78 o 
  -3   9   3        3.80        2.64      4.30 o 
  -2   9   3        0.51        4.53      4.40 o 
  -1   9   3        8.68       10.83      5.95 o 
   0   9   3        3.36        1.59      5.26 o 
   1   9   3        2.77        0.00      5.98 o 
   2   9   3        0.13        4.25      6.58 o 
   3   9   3        0.66        7.48      6.52 o 
   4   9   3        0.00        0.72      6.10 o 
   5   9   3        5.45        0.00      6.46 o 
 -14   0   4        0.77        0.00      6.76 o 
 -12   0   4       26.46       33.17      6.49 o 
 -10   0   4       72.43       73.72      6.60 o 
  -8   0   4       24.33       25.15      3.56 o 
  -6   0   4      219.76      232.38      7.43 o 
  -4   0   4      118.39      135.99      3.79 o 
  -2   0   4    65340.20    57758.23    826.35 o 
   0   0   4     6526.69     5674.44     90.22 o 
   2   0   4      616.51      534.99      9.37 o 
   4   0   4     2869.47     3076.12     42.20 o 
   6   0   4      332.21      311.66      7.75 o 
   8   0   4     1063.34     1058.11     20.88 o 
  10   0   4       15.88       15.55      3.85 o 
  12   0   4        1.45        0.00      6.10 o 
  14   0   4        2.87        0.06      8.97 o 
 -14   1   4       24.41       11.03      5.14 o 
 -13   1   4        2.22        0.00      3.91 o 
 -12   1   4        1.57        0.00      4.93 o 
 -11   1   4       39.50       38.61      6.84 o 
 -10   1   4        1.57        7.74      2.42 o 
  -9   1   4       10.35       11.57      2.07 o 
  -8   1   4      232.64      246.78      5.39 o 
  -7   1   4       13.97       13.80      2.43 o 
  -6   1   4       67.12       70.22      2.27 o 
  -5   1   4      337.76      356.36      4.50 o 
  -4   1   4      598.55      565.71      6.02 o 
  -3   1   4     2909.85     2809.40     22.09 o 
  -2   1   4     3428.60     3468.28     27.79 o 
  -1   1   4       78.06       70.24      1.64 o 
   0   1   4      386.81      359.93      3.83 o 
   1   1   4      152.70      146.88      2.29 o 
   2   1   4        4.45        3.20      0.69 o 
   3   1   4     1915.84     1866.67     17.57 o 
   4   1   4      780.99      821.48      9.82 o 
   5   1   4       71.02       70.46      2.45 o 
   6   1   4      360.45      366.17      8.36 o 
   7   1   4        0.78        2.43      1.52 o 
   8   1   4      148.26      145.18      4.42 o 
   9   1   4        3.64        4.17      2.05 o 
  10   1   4      141.39      129.97     10.60 o 
  11   1   4        2.67        1.35      3.36 o 
  12   1   4       11.64        8.20      4.23 o 
  13   1   4       17.14        0.18      8.02 o 
  14   1   4        0.31        6.88      9.51 o 
 -14   2   4        6.47        6.46      5.47 o 
 -13   2   4       24.37       18.26      7.78 o 
 -12   2   4       86.61       97.56      7.91 o 
 -11   2   4      113.56      124.84      8.14 o 
 -10   2   4       23.57       19.74      4.37 o 
  -9   2   4       21.52       12.58      3.43 o 
  -8   2   4        0.06        1.27      1.67 o 
  -7   2   4      144.25      150.31      4.32 o 
  -6   2   4       56.00       59.90      3.48 o 
  -5   2   4      187.08      193.31      3.78 o 
  -4   2   4        6.94       13.96      1.34 o 
  -3   2   4      865.20      862.04      8.74 o 
  -2   2   4      230.23      202.57      2.70 o 
  -1   2   4     1578.70     1490.64     11.91 o 
   0   2   4      228.94      204.04      2.66 o 
   1   2   4      282.21      297.21      3.48 o 
   2   2   4      555.02      587.70      6.18 o 
   3   2   4      529.40      568.08      7.31 o 
   4   2   4       48.23       54.60      2.44 o 
   5   2   4       19.90       15.37      1.76 o 
   6   2   4       10.27        8.63      1.68 o 
   7   2   4      191.93      181.12      5.07 o 
   8   2   4      218.31      204.73      6.65 o 
   9   2   4       32.57       26.08      6.55 o 
  10   2   4        1.24        0.13      2.98 o 
  11   2   4        0.14        0.00      4.20 o 
  12   2   4        7.47        8.08      8.26 o 
  13   2   4        5.87        1.56      8.73 o 
 -14   3   4        2.71        0.13      6.75 o 
 -13   3   4       36.98       38.45     11.40 o 
 -12   3   4       17.59        6.68      4.46 o 
 -11   3   4      126.15      140.19      9.21 o 
 -10   3   4        3.34        0.12      3.89 o 
  -9   3   4       49.90       60.79      9.23 o 
  -8   3   4        1.81        4.50      2.19 o 
  -7   3   4       44.28       47.39      3.71 o 
  -6   3   4        0.56        0.64      1.74 o 
  -5   3   4     1124.80     1131.61     14.25 o 
  -4   3   4       33.74       28.25      1.93 o 
  -3   3   4      205.98      209.72      3.68 o 
  -2   3   4       44.10       48.39      2.05 o 
  -1   3   4       52.91       59.84      2.33 o 
   0   3   4      598.19      588.13      6.24 o 
   1   3   4     2791.52     2883.10     22.80 o 
   2   3   4       46.18       52.12      1.76 o 
   3   3   4       78.26       84.67      2.07 o 
   4   3   4        0.37        4.06      1.14 o 
   5   3   4       34.99       32.27      3.63 o 
   6   3   4        5.92        3.69      1.54 o 
   7   3   4      599.70      587.82      9.94 o 
   8   3   4      175.03      182.72      6.26 o 
   9   3   4       93.36       99.28      8.95 o 
  10   3   4        3.49        5.63      3.46 o 
  11   3   4       19.08       22.14      9.09 o 
  12   3   4       35.48       26.86     10.11 o 
  13   3   4       18.11       28.24     11.31 o 
 -13   4   4        0.04        0.00      5.62 o 
 -12   4   4       55.53       67.87      7.57 o 
 -11   4   4      293.03      310.48     14.55 o 
 -10   4   4       22.20       18.09      4.52 o 
  -9   4   4        0.04        1.92      3.53 o 
  -8   4   4       16.11       12.42      4.86 o 
  -7   4   4      107.47      135.87      7.34 o 
  -6   4   4       84.45       99.82      7.61 o 
  -5   4   4      658.68      644.91     12.40 o 
  -4   4   4      316.51      345.58      6.57 o 
  -3   4   4       24.40       24.52      2.64 o 
  -2   4   4       31.95       39.33      2.13 o 
  -1   4   4       36.02       32.93      1.63 o 
   0   4   4      572.78      587.82      6.09 o 
   1   4   4        2.01        1.40      0.87 o 
   2   4   4      425.99      485.22      7.70 o 
   3   4   4      112.16      108.96      3.40 o 
   4   4   4       55.45       59.12      2.81 o 
   5   4   4        4.70        4.74      1.34 o 
   6   4   4      322.69      314.96      7.18 o 
   7   4   4      209.41      198.47      7.38 o 
   8   4   4       92.08       87.83     13.53 o 
   9   4   4       38.90       38.07      5.08 o 
  10   4   4       37.25       49.41     15.79 o 
  11   4   4        3.35        0.00      4.69 o 
  12   4   4        3.75        7.42      8.62 o 
 -13   5   4        7.25        0.00      6.69 o 
 -12   5   4       19.17       13.12      6.96 o 
 -11   5   4       24.54       21.61      5.35 o 
 -10   5   4        1.85        3.00      4.06 o 
  -9   5   4       15.67       13.52      4.19 o 
  -8   5   4        3.57        0.00      3.30 o 
  -7   5   4        0.57        3.18      3.24 o 
  -6   5   4       75.46       91.94      6.24 o 
  -5   5   4      105.90      121.34      6.65 o 
  -4   5   4      480.71      465.37     14.13 o 
  -3   5   4        2.81        2.79      2.74 o 
  -2   5   4      210.50      202.53     19.56 o 
  -1   5   4       67.42       68.68      4.22 o 
   0   5   4       61.02       61.35      2.23 o 
   1   5   4      614.75      646.29      9.76 o 
   2   5   4       38.83       44.29      2.87 o 
   3   5   4       23.50       21.67      2.23 o 
   4   5   4       20.92       26.48      2.02 o 
   5   5   4        3.39        3.38      1.83 o 
   6   5   4       21.52       21.64      2.87 o 
   7   5   4        6.49        4.02      2.47 o 
   8   5   4        1.68        0.00      2.57 o 
   9   5   4        2.42        7.24      6.31 o 
  10   5   4        0.15        0.00      4.60 o 
  11   5   4        0.26        5.94      5.53 o 
  12   5   4        8.87        7.09      6.51 o 
 -11   6   4        2.76        1.31      5.77 o 
 -10   6   4       21.90       26.99      5.57 o 
  -9   6   4      168.36      165.02     16.42 o 
  -8   6   4       62.30       57.30      6.08 o 
  -7   6   4      229.78      217.75      9.98 o 
  -6   6   4       12.52       13.92      3.96 o 
  -5   6   4      109.25      109.84      8.29 o 
  -4   6   4       42.26       37.45      5.42 o 
  -3   6   4       84.36       78.89     10.38 o 
  -2   6   4      751.08      776.50     16.04 o 
  -1   6   4        2.27        0.00      1.54 o 
   0   6   4       15.27       19.98      3.36 o 
   1   6   4       29.58       25.26      2.57 o 
   2   6   4        9.22        7.68      2.03 o 
   3   6   4        0.02        2.25      2.10 o 
   4   6   4       41.89       38.60      4.12 o 
   5   6   4       12.82       13.22      2.15 o 
   6   6   4      100.29       90.03      6.50 o 
   7   6   4      122.59      121.22      5.95 o 
   8   6   4        1.25        4.15      4.54 o 
   9   6   4        1.33        0.00      4.48 o 
  10   6   4        3.86        0.12      5.19 o 
 -10   7   4        4.09        0.11      4.61 o 
  -9   7   4       13.17       16.43      7.96 o 
  -8   7   4       14.98       21.17      5.03 o 
  -7   7   4        3.84        7.28      4.15 o 
  -6   7   4       11.99        8.75      4.69 o 
  -5   7   4       25.61       23.96      5.31 o 
  -4   7   4       28.67       31.98      4.37 o 
  -3   7   4      177.64      188.82      8.13 o 
  -2   7   4        1.64        5.71      2.80 o 
  -1   7   4      336.95      339.29      8.75 o 
   0   7   4      252.68      260.21      7.73 o 
   1   7   4       25.01       25.25      3.21 o 
   2   7   4       18.46        6.75      4.49 o 
   3   7   4        1.12        0.59      2.41 o 
   4   7   4        5.09        3.62      2.76 o 
   5   7   4       49.11       36.46      6.11 o 
   6   7   4        1.72        1.76      2.43 o 
   7   7   4        2.94        5.40      5.65 o 
   8   7   4        6.54        6.68      5.58 o 
   9   7   4        7.96       11.66      7.12 o 
  -8   8   4        0.68        4.57      5.78 o 
  -7   8   4        9.21        6.54      5.23 o 
  -6   8   4        1.58        4.07      3.60 o 
  -5   8   4        3.06        0.09      3.43 o 
  -4   8   4        0.00        0.24      3.13 o 
  -3   8   4        0.04        3.75      3.17 o 
  -2   8   4       37.01       39.67      4.37 o 
  -1   8   4       27.63       33.70      3.62 o 
   0   8   4       33.90       36.39      3.85 o 
   1   8   4        4.60        3.76      2.95 o 
   2   8   4        9.10        3.51      3.22 o 
   3   8   4        0.71        0.00      4.67 o 
   4   8   4        0.06        5.56      5.68 o 
   5   8   4        2.88        0.42      5.56 o 
   6   8   4        4.38        1.50      5.92 o 
   7   8   4        9.65        6.07      5.39 o 
  -6   9   4        0.39        4.75      4.17 o 
  -5   9   4       13.01       12.11     12.29 o 
  -4   9   4        0.81        1.09      8.68 o 
  -3   9   4       10.59       12.07      5.38 o 
  -2   9   4        0.06        2.25      4.38 o 
  -1   9   4        0.00        5.07      4.52 o 
   0   9   4        9.54        1.85      6.34 o 
   1   9   4        5.50        9.51      6.94 o 
   2   9   4        0.91        7.24      6.34 o 
   3   9   4        0.03        1.02      6.22 o 
   4   9   4        4.71        6.76      6.70 o 
   5   9   4        2.00        0.00      6.88 o 
 -15   0   5        2.79        0.00      8.14 o 
 -13   0   5        0.04        8.73      7.78 o 
 -11   0   5        1.83        4.34      3.52 o 
  -9   0   5      228.74      240.85      9.03 o 
  -7   0   5        4.37        4.14      1.55 o 
  -5   0   5     1676.42     1656.31     25.69 o 
  -3   0   5    16827.09    16778.58    174.33 o 
  -1   0   5      125.01      123.76      3.39 o 
   1   0   5      150.83      150.17      4.19 o 
   3   0   5      194.19      203.40      6.83 o 
   5   0   5     3689.94     3805.68     52.32 o 
   7   0   5       30.06       26.66      4.33 o 
   9   0   5      140.98      152.99      7.84 o 
  11   0   5      402.24      423.02     28.96 o 
  13   0   5       45.78       35.54     10.95 o 
 -14   1   5        7.91        2.81      5.15 o 
 -13   1   5        4.98        3.04      4.36 o 
 -12   1   5        7.58        1.53      3.91 o 
 -11   1   5       16.21       23.01      4.50 o 
 -10   1   5        5.30        4.53      2.42 o 
  -9   1   5       88.90       99.35      4.62 o 
  -8   1   5      210.18      229.72      5.18 o 
  -7   1   5        2.03        0.03      1.18 o 
  -6   1   5       90.46      100.10      2.73 o 
  -5   1   5      300.15      313.77      4.94 o 
  -4   1   5      306.34      304.43      4.29 o 
  -3   1   5      691.77      674.83      6.77 o 
  -2   1   5     2833.49     2718.71     21.24 o 
  -1   1   5     2370.95     2137.45     16.51 o 
   0   1   5      102.19       91.48      1.73 o 
   1   1   5      119.42      119.10      2.57 o 
   2   1   5       11.35       13.15      1.08 o 
   3   1   5     1662.71     1644.64     15.99 o 
   4   1   5      229.72      244.62      4.44 o 
   5   1   5      119.46      122.12      3.72 o 
   6   1   5       71.38       76.16      3.38 o 
   7   1   5        0.12        1.69      1.75 o 
   8   1   5      157.42      163.24      5.71 o 
   9   1   5      376.99      360.11      8.05 o 
  10   1   5      391.45      349.44     10.12 o 
  11   1   5        5.22        2.98      4.27 o 
  12   1   5        2.48        7.63      5.26 o 
  13   1   5        2.81        6.07      5.71 o 
 -14   2   5        0.08        0.00      4.83 o 
 -13   2   5       22.98       15.28      5.36 o 
 -12   2   5       30.97       37.78      7.21 o 
 -11   2   5        0.25        0.00      3.46 o 
 -10   2   5       25.99       20.76      4.62 o 
  -9   2   5       15.38       13.89      3.87 o 
  -8   2   5       25.06       28.06      2.71 o 
  -7   2   5       79.51       93.30      3.89 o 
  -6   2   5       27.28       29.82      3.01 o 
  -5   2   5       10.55       13.22      1.25 o 
  -4   2   5       12.98       11.37      1.14 o 
  -3   2   5     2496.25     2477.57     21.92 o 
  -2   2   5       21.14       26.13      1.22 o 
  -1   2   5      467.53      495.72      4.74 o 
   0   2   5       22.85       20.25      1.09 o 
   1   2   5      153.05      143.18      2.39 o 
   2   2   5       40.40       33.80      2.72 o 
   3   2   5      551.52      537.72      9.78 o 
   4   2   5       50.72       60.58      2.57 o 
   5   2   5      173.58      172.86      6.96 o 
   6   2   5      770.36      726.90     17.45 o 
   7   2   5      121.20      116.08      4.30 o 
   8   2   5        8.11        8.32      2.23 o 
   9   2   5        0.04        0.00      3.03 o 
  10   2   5        0.57        0.00      2.97 o 
  11   2   5        1.03        0.00      4.24 o 
  12   2   5        3.05        2.81      8.14 o 
  13   2   5       14.41        9.39      9.33 o 
 -14   3   5        3.96        0.69      4.97 o 
 -13   3   5       23.98       19.96      5.64 o 
 -12   3   5      106.43      120.52      8.99 o 
 -11   3   5        0.71        1.46      4.09 o 
 -10   3   5        0.11        0.11      3.42 o 
  -9   3   5        8.52       13.83      4.06 o 
  -8   3   5        4.23        4.66      2.52 o 
  -7   3   5      181.89      190.33      6.98 o 
  -6   3   5     1209.95     1215.81     16.93 o 
  -5   3   5      224.65      225.17      5.25 o 
  -4   3   5      179.31      203.31      4.62 o 
  -3   3   5      134.79      139.32      2.98 o 
  -2   3   5      450.77      471.45      6.35 o 
  -1   3   5       96.34      101.26      2.20 o 
   0   3   5     2808.76     2758.97     21.20 o 
   1   3   5        0.00        0.00      0.58 o 
   2   3   5      284.18      299.46      3.61 o 
   3   3   5      102.90      100.59      2.29 o 
   4   3   5        4.50        3.59      1.30 o 
   5   3   5      135.95      130.32      4.41 o 
   6   3   5      154.42      147.51      4.61 o 
   7   3   5       38.49       39.69      3.03 o 
   8   3   5     1064.17     1099.06     21.06 o 
   9   3   5      125.32      127.22     10.12 o 
  10   3   5        0.13        0.00      3.77 o 
  11   3   5        0.23        0.00      6.46 o 
  12   3   5        0.01        0.00      8.02 o 
  13   3   5       14.11        8.68      9.93 o 
 -13   4   5        2.38        0.00      8.07 o 
 -12   4   5       11.82       22.24      5.72 o 
 -11   4   5       58.23       60.53      6.99 o 
 -10   4   5        8.75        7.09      3.93 o 
  -9   4   5        1.23        3.40      2.88 o 
  -8   4   5       17.10       21.75      5.39 o 
  -7   4   5      154.63      174.62      7.16 o 
  -6   4   5       16.85       19.57      3.23 o 
  -5   4   5       41.71       45.64      4.30 o 
  -4   4   5       81.11       96.41     13.35 o 
  -3   4   5       41.15       36.51      4.23 o 
  -2   4   5       22.95       21.15      2.13 o 
  -1   4   5      121.07      132.02      2.63 o 
   0   4   5      433.35      443.57      6.01 o 
   1   4   5       79.64       93.87      2.11 o 
   2   4   5      282.72      307.47      4.14 o 
   3   4   5       20.54       19.55      1.65 o 
   4   4   5        0.49        0.00      0.89 o 
   5   4   5       88.17       90.74      4.60 o 
   6   4   5     1648.71     1654.55     21.01 o 
   7   4   5      325.55      340.41     12.63 o 
   8   4   5       14.42       11.72      3.12 o 
   9   4   5       29.03       21.10      3.91 o 
  10   4   5        1.88        3.80      4.57 o 
  11   4   5       32.01       67.31     13.28 o 
  12   4   5        0.08        1.97      9.27 o 
 -12   5   5        6.87        7.50      5.07 o 
 -11   5   5        5.89        7.10      4.69 o 
 -10   5   5       12.62       13.26      4.66 o 
  -9   5   5        0.61        0.00      2.90 o 
  -8   5   5        4.32        5.61      2.93 o 
  -7   5   5      139.19      145.99      6.90 o 
  -6   5   5      123.13      151.32      7.57 o 
  -5   5   5       75.30       64.31      6.34 o 
  -4   5   5       36.57       43.38      5.24 o 
  -3   5   5       54.58       45.32      7.81 o 
  -2   5   5        2.39        0.00      2.68 o 
  -1   5   5        4.51        3.76      1.33 o 
   0   5   5      250.37      234.48      4.97 o 
   1   5   5       17.51       15.15      1.61 o 
   2   5   5      206.55      211.69      3.76 o 
   3   5   5        0.09        0.37      1.32 o 
   4   5   5       10.87       12.64      1.85 o 
   5   5   5        5.62        4.05      1.88 o 
   6   5   5       46.20       43.10      4.59 o 
   7   5   5       60.98       52.14      4.37 o 
   8   5   5        6.63       10.97      4.66 o 
   9   5   5       34.82       37.80      6.80 o 
  10   5   5        0.86        3.53      5.02 o 
  11   5   5        1.70        6.59      5.68 o 
 -11   6   5        8.82        9.24      4.03 o 
 -10   6   5        3.91       11.13      4.12 o 
  -9   6   5        6.65       10.29      3.84 o 
  -8   6   5       26.47       26.89      4.68 o 
  -7   6   5        0.00        0.00      7.24 o 
  -6   6   5        2.58        0.00      7.36 o 
  -5   6   5        8.85        9.34      7.96 o 
  -4   6   5      491.95      517.87     16.12 o 
  -3   6   5      421.25      450.63     25.73 o 
  -2   6   5      211.15      202.76      7.49 o 
  -1   6   5      113.36       99.26      4.24 o 
   0   6   5       99.66       98.77      4.95 o 
   1   6   5        0.04        0.00      1.70 o 
   2   6   5       10.19        9.22      2.90 o 
   3   6   5       78.77       65.28      3.18 o 
   4   6   5       51.59       56.69      3.16 o 
   5   6   5       36.21       31.33      2.81 o 
   6   6   5       12.26        3.12      2.53 o 
   7   6   5       10.46       12.50      3.21 o 
   8   6   5       15.61       19.74      5.53 o 
   9   6   5        4.01        0.80      4.86 o 
  10   6   5        0.16        0.59      5.15 o 
 -10   7   5        9.48        6.53      5.05 o 
  -9   7   5        1.20        1.35      4.74 o 
  -8   7   5        2.65        0.00      4.46 o 
  -7   7   5        7.01       21.05      5.85 o 
  -6   7   5        1.77        0.00      3.92 o 
  -5   7   5      113.31      100.72      9.84 o 
  -4   7   5      233.33      242.28      9.14 o 
  -3   7   5        0.44        3.48      2.97 o 
  -2   7   5       54.95       62.32      6.93 o 
  -1   7   5      168.78      179.99      5.94 o 
   0   7   5      137.14      139.71      7.41 o 
   1   7   5       25.54       21.16      4.10 o 
   2   7   5       57.07       57.00      5.47 o 
   3   7   5       69.22       51.54      5.66 o 
   4   7   5       33.60       27.56      2.83 o 
   5   7   5        5.59        5.31      2.29 o 
   6   7   5        8.88       14.73      4.95 o 
   7   7   5        0.49        7.21      4.63 o 
   8   7   5        8.89        8.12      5.39 o 
   9   7   5       10.62       11.04      9.12 o 
  -8   8   5        0.15        6.58      5.47 o 
  -7   8   5        4.79        5.14      5.31 o 
  -6   8   5        2.97        5.39      3.81 o 
  -5   8   5        5.29        9.48      4.05 o 
  -4   8   5        0.00        0.97      3.43 o 
  -3   8   5       13.14       18.04      2.99 o 
  -2   8   5        0.25        0.00      3.12 o 
  -1   8   5        1.63        0.00      2.81 o 
   0   8   5        7.87        7.40      3.22 o 
   1   8   5        0.35        2.34      3.14 o 
   2   8   5       24.49       13.28      6.64 o 
   3   8   5        0.68        3.85      4.46 o 
   4   8   5        0.09        3.89      5.68 o 
   5   8   5        0.42        1.97      5.62 o 
   6   8   5        6.62        1.26      6.28 o 
   7   8   5        2.19        3.06      6.40 o 
  -5   9   5        7.95        7.76      4.40 o 
  -4   9   5        2.05        0.00      4.70 o 
  -3   9   5        0.75        0.00      4.51 o 
  -2   9   5        2.28        5.40      6.76 o 
  -1   9   5        7.26        4.55      6.58 o 
   0   9   5        4.95       17.77      7.72 o 
   1   9   5        0.03        4.67      6.58 o 
   2   9   5       22.00       36.85      9.45 o 
   3   9   5        0.10        0.00      5.98 o 
   4   9   5        4.08        1.32      6.28 o 
 -14   0   6       11.19        4.31      8.73 o 
 -12   0   6        0.03        4.79      7.24 o 
 -10   0   6       42.02       41.72      6.58 o 
  -8   0   6       40.04       32.59      4.24 o 
  -6   0   6      645.10      682.98     11.86 o 
  -4   0   6      117.49      101.81      6.85 o 
  -2   0   6      508.14      453.30      9.62 o 
   0   0   6      238.80      248.45      5.24 o 
   2   0   6      114.18      122.77      3.15 o 
   4   0   6      947.10     1080.33     17.28 o 
   6   0   6       46.40       40.04      5.98 o 
   8   0   6        4.28       13.85      4.02 o 
  10   0   6       52.38       50.63     12.38 o 
  12   0   6       36.39       29.14      9.57 o 
 -14   1   6        7.51        0.00      8.76 o 
 -13   1   6       44.43       45.18      6.39 o 
 -12   1   6       50.14       58.79      6.66 o 
 -11   1   6        0.00        0.00      3.35 o 
 -10   1   6       49.56       43.90      3.93 o 
  -9   1   6        1.73        0.00      1.72 o 
  -8   1   6       37.26       35.35      2.56 o 
  -7   1   6       77.73       76.65      3.12 o 
  -6   1   6        1.11        3.60      1.13 o 
  -5   1   6      298.56      291.52      4.77 o 
  -4   1   6      151.97      141.54      2.74 o 
  -3   1   6      765.77      784.81      7.66 o 
  -2   1   6      727.82      717.33      7.51 o 
  -1   1   6     1673.35     1532.61     13.24 o 
   0   1   6      548.60      526.03      5.56 o 
   1   1   6      177.53      173.00      6.03 o 
   2   1   6      112.20      110.27      2.67 o 
   3   1   6      157.56      164.12      3.53 o 
   4   1   6      297.16      309.21      5.29 o 
   5   1   6       14.32       13.50      1.84 o 
   6   1   6        1.20        4.11      1.72 o 
   7   1   6      189.01      168.29      6.01 o 
   8   1   6        2.97        3.95      2.54 o 
   9   1   6       18.89       23.40      3.63 o 
  10   1   6      110.93       87.38      6.71 o 
  11   1   6        0.35        3.15      3.60 o 
  12   1   6        8.01        0.00      4.89 o 
  13   1   6        0.22        0.00      5.96 o 
 -14   2   6       26.89       23.34      5.97 o 
 -13   2   6       11.82       12.04      6.61 o 
 -12   2   6        0.46        1.21      4.09 o 
 -11   2   6        0.51        1.15      3.69 o 
 -10   2   6       37.16       33.93      5.37 o 
  -9   2   6        0.32        1.00      2.13 o 
  -8   2   6       32.10       37.85      3.00 o 
  -7   2   6       12.20       14.63      2.75 o 
  -6   2   6      179.64      207.89      4.86 o 
  -5   2   6        3.93        5.19      1.18 o 
  -4   2   6       36.83       43.43      1.96 o 
  -3   2   6      105.41      107.01      2.45 o 
  -2   2   6      276.08      299.38      3.80 o 
  -1   2   6        0.19        0.11      0.56 o 
   0   2   6      207.71      186.23      2.65 o 
   1   2   6        0.02        1.43      0.73 o 
   2   2   6      579.06      568.63      7.56 o 
   3   2   6       32.24       27.21      2.53 o 
   4   2   6      119.26      108.31      4.33 o 
   5   2   6      454.74      467.17      8.07 o 
   6   2   6        0.21        0.00      1.58 o 
   7   2   6      181.21      194.85      6.17 o 
   8   2   6      338.27      347.15     12.04 o 
   9   2   6       94.11       97.92      6.54 o 
  10   2   6        5.10        1.48      3.39 o 
  11   2   6        0.82        0.65      6.01 o 
  12   2   6        0.19        0.00      7.24 o 
  13   2   6        1.96        4.61      9.21 o 
 -14   3   6        6.29        5.34      4.39 o 
 -13   3   6        9.87        3.86      7.30 o 
 -12   3   6        1.85        0.00      4.20 o 
 -11   3   6       16.37       10.45      6.10 o 
 -10   3   6        2.83        2.99      2.94 o 
  -9   3   6       16.94       15.46      3.42 o 
  -8   3   6        7.30        8.65      2.11 o 
  -7   3   6        0.25        0.00      2.43 o 
  -6   3   6       29.59       28.08      3.05 o 
  -5   3   6       66.84       74.24      4.05 o 
  -4   3   6       47.29       52.27      3.45 o 
  -3   3   6      148.29      162.65      3.66 o 
  -2   3   6        2.89        7.01      1.22 o 
  -1   3   6       11.62        9.27      0.92 o 
   0   3   6      507.74      492.46      5.46 o 
   1   3   6      315.68      335.52      4.02 o 
   2   3   6      230.08      233.52      3.38 o 
   3   3   6      448.65      448.25      7.44 o 
   4   3   6       55.90       55.85      2.86 o 
   5   3   6        1.88        2.84      1.57 o 
   6   3   6        8.73        6.63      2.81 o 
   7   3   6      541.84      520.26     15.01 o 
   8   3   6       22.01       14.09      2.84 o 
   9   3   6        7.60        3.05      3.11 o 
  10   3   6       22.94       25.85      9.51 o 
  11   3   6        4.34        8.14      7.96 o 
  12   3   6        0.21        0.66      7.96 o 
 -13   4   6       34.41       28.54      5.42 o 
 -12   4   6        0.27        3.39      4.81 o 
 -11   4   6        9.21        7.77      3.74 o 
 -10   4   6       11.83       13.69      4.18 o 
  -9   4   6        6.60        5.57      2.57 o 
  -8   4   6        1.82        0.24      2.29 o 
  -7   4   6       54.55       60.29      4.58 o 
  -6   4   6        4.68        8.65      2.49 o 
  -5   4   6      234.43      244.15      6.99 o 
  -4   4   6       29.89       33.96      3.20 o 
  -3   4   6      385.48      388.20      9.31 o 
  -2   4   6       12.52        9.63      1.89 o 
  -1   4   6        2.71        3.40      1.13 o 
   0   4   6       13.54       13.57      1.38 o 
   1   4   6      102.76       97.25      2.67 o 
   2   4   6        0.22        0.00      1.04 o 
   3   4   6       16.73       13.10      1.54 o 
   4   4   6       50.78       59.03      4.51 o 
   5   4   6       58.05       61.05      3.81 o 
   6   4   6      211.35      215.71      5.64 o 
   7   4   6      121.44      127.76      6.28 o 
   8   4   6        5.73       14.22      3.37 o 
   9   4   6        0.42        1.19      4.06 o 
  10   4   6        3.22        9.09      7.84 o 
  11   4   6       21.98       16.09      8.85 o 
  12   4   6        1.06        3.71      9.21 o 
 -12   5   6        4.87        0.00      3.82 o 
 -11   5   6       11.71       10.71      3.98 o 
 -10   5   6       27.35       26.41      4.47 o 
  -9   5   6        5.03        1.03      2.77 o 
  -8   5   6       15.06       14.73      3.17 o 
  -7   5   6       20.30       12.78      4.40 o 
  -6   5   6       30.07       24.87      4.14 o 
  -5   5   6       60.98       60.98      5.29 o 
  -4   5   6        0.45        0.00      3.38 o 
  -3   5   6       14.10       14.82      5.38 o 
  -2   5   6       70.42       72.95      5.69 o 
  -1   5   6      112.76      108.26      4.65 o 
   0   5   6      139.20      135.91      3.52 o 
   1   5   6        0.69        0.11      1.04 o 
   2   5   6      117.06      121.11      4.22 o 
   3   5   6        1.08        0.00      1.40 o 
   4   5   6       20.98       15.87      2.62 o 
   5   5   6      132.46      121.21      3.68 o 
   6   5   6       99.34      104.66      7.34 o 
   7   5   6       61.80       56.85      4.76 o 
   8   5   6        2.35        9.84      4.70 o 
   9   5   6        3.22        4.23      4.54 o 
  10   5   6       23.10       40.11      7.27 o 
  11   5   6       15.36       26.74     11.01 o 
 -11   6   6        0.49        1.54      3.94 o 
 -10   6   6        1.68        0.00      3.98 o 
  -9   6   6        3.75        7.02      3.46 o 
  -8   6   6       24.21       23.81      3.98 o 
  -7   6   6       98.20      107.04      9.16 o 
  -6   6   6        9.57        6.14      4.36 o 
  -5   6   6       81.98       78.92      7.50 o 
  -4   6   6       30.02       23.78      5.14 o 
  -3   6   6      307.27      283.20     11.44 o 
  -2   6   6       71.85       70.18      3.92 o 
  -1   6   6      413.79      393.58      8.65 o 
   0   6   6       34.98       31.84      2.49 o 
   1   6   6       68.49       69.27      3.50 o 
   2   6   6       38.98       43.56      3.00 o 
   3   6   6       32.39       33.96      3.16 o 
   4   6   6        0.84        0.31      1.76 o 
   5   6   6        1.48        0.00      1.90 o 
   6   6   6        0.88        2.23      2.49 o 
   7   6   6       32.73       38.97     12.62 o 
   8   6   6        0.77        0.00      4.37 o 
   9   6   6        3.07        5.24      5.36 o 
  10   6   6       12.02       12.43     13.25 o 
 -10   7   6        2.58        2.65      5.39 o 
  -9   7   6        0.04        1.83      5.28 o 
  -8   7   6       14.88        5.82      5.11 o 
  -7   7   6        0.69        1.85      4.56 o 
  -6   7   6       14.12       15.40      5.28 o 
  -5   7   6       73.00       76.71      7.99 o 
  -4   7   6       81.90       92.30     10.38 o 
  -3   7   6       13.38       12.56      3.59 o 
  -2   7   6       26.27       19.62      2.86 o 
  -1   7   6        0.22        0.29      2.01 o 
   0   7   6       13.33        7.62      2.73 o 
   1   7   6       59.83       60.83      3.88 o 
   2   7   6        0.26        0.47      2.10 o 
   3   7   6       11.49        9.99      2.59 o 
   4   7   6        5.41       12.05      2.67 o 
   5   7   6        5.87        3.74      3.29 o 
   6   7   6        0.00        0.00      4.17 o 
   7   7   6        5.37        8.88      5.46 o 
   8   7   6       33.59       30.90      6.89 o 
  -8   8   6        0.37        0.00      5.05 o 
  -7   8   6        5.02        4.27      5.45 o 
  -6   8   6        0.06        5.99      4.94 o 
  -5   8   6        0.40        0.77      3.70 o 
  -4   8   6        0.06        3.65      3.62 o 
  -3   8   6        0.50        0.00      2.31 o 
  -2   8   6       22.74       18.02      3.94 o 
  -1   8   6        0.02        4.23      3.05 o 
   0   8   6        0.96        0.00      4.85 o 
   1   8   6        4.70        4.79      5.68 o 
   2   8   6        9.99        8.02      6.28 o 
   3   8   6       17.55       13.88      6.82 o 
   4   8   6       11.16       25.13      8.26 o 
   5   8   6        0.04        4.67      6.04 o 
   6   8   6        1.50        5.80      6.52 o 
  -5   9   6        0.16        4.27      4.59 o 
  -4   9   6        0.31        3.29      5.09 o 
  -3   9   6        0.38        3.20      4.88 o 
  -2   9   6        1.31        4.79      7.00 o 
  -1   9   6       14.47       16.81      7.90 o 
   0   9   6        9.49        6.64      6.28 o 
   1   9   6        3.17        4.79      6.88 o 
   2   9   6       18.63       27.88      9.15 o 
   3   9   6       14.66       34.10      9.57 o 
 -13   0   7       78.76       77.96     13.88 o 
 -11   0   7      159.36      166.74      9.92 o 
  -9   0   7        5.59        5.11      2.71 o 
  -7   0   7        0.01        0.00      2.17 o 
  -5   0   7      337.51      329.90      8.32 o 
  -3   0   7       24.10       26.62      2.14 o 
  -1   0   7     1423.90     1367.79     16.67 o 
   1   0   7      210.74      195.17      7.32 o 
   3   0   7        6.57        9.85      1.36 o 
   5   0   7      268.08      288.28     13.28 o 
   7   0   7       90.88       91.03      7.66 o 
   9   0   7       24.02       22.33     12.77 o 
  11   0   7       54.18       47.92     10.77 o 
  13   0   7       23.58       18.79     10.11 o 
 -14   1   7        0.88        0.00      5.80 o 
 -13   1   7        2.73        2.55      3.78 o 
 -12   1   7       17.29       17.18      6.32 o 
 -11   1   7        1.55        2.54      2.99 o 
 -10   1   7       82.16       93.46      5.88 o 
  -9   1   7       45.51       54.89      4.10 o 
  -8   1   7        4.03        6.11      1.84 o 
  -7   1   7        5.18        7.59      1.73 o 
  -6   1   7       56.46       63.51      3.06 o 
  -5   1   7      150.04      149.80      3.33 o 
  -4   1   7     1389.11     1412.21     15.29 o 
  -3   1   7     1750.12     1724.68     16.50 o 
  -2   1   7       52.09       56.37      1.80 o 
  -1   1   7      131.47      129.21      2.51 o 
   0   1   7      211.32      206.88      3.38 o 
   1   1   7       28.77       28.91      1.97 o 
   2   1   7       61.62       57.05      2.27 o 
   3   1   7      163.99      172.64      3.80 o 
   4   1   7       87.71       83.13      2.86 o 
   5   1   7      131.92      137.58      5.10 o 
   6   1   7       16.53       18.42      2.73 o 
   7   1   7        0.10        0.00      2.14 o 
   8   1   7        0.63        0.00      2.35 o 
   9   1   7       10.87       10.36      3.40 o 
  10   1   7       81.09       72.48      6.49 o 
  11   1   7        4.75        3.67      4.49 o 
  12   1   7       42.22       48.78      8.25 o 
 -14   2   7        3.46        4.00      4.16 o 
 -13   2   7       13.99        6.97      3.99 o 
 -12   2   7       34.98       32.59      4.83 o 
 -11   2   7       13.30       13.30      3.83 o 
 -10   2   7        1.81        0.00      3.08 o 
  -9   2   7        3.66        0.87      2.27 o 
  -8   2   7       59.61       63.72      7.01 o 
  -7   2   7        1.07        1.04      1.85 o 
  -6   2   7      170.40      172.56      4.87 o 
  -5   2   7      138.96      156.52      3.89 o 
  -4   2   7       62.22       65.19      2.37 o 
  -3   2   7      325.43      321.75      4.98 o 
  -2   2   7        3.51        2.63      0.80 o 
  -1   2   7      199.90      209.95      3.58 o 
   0   2   7      290.02      312.17      4.06 o 
   1   2   7        3.11        1.64      1.28 o 
   2   2   7      208.72      212.17      4.24 o 
   3   2   7       36.86       35.16      2.43 o 
   4   2   7        9.94        9.45      1.59 o 
   5   2   7       47.30       51.51      3.12 o 
   6   2   7        0.01        0.00      2.09 o 
   7   2   7      142.10      141.70      6.80 o 
   8   2   7        1.73        1.78      2.97 o 
   9   2   7        5.06        8.18      3.56 o 
  10   2   7        0.05        0.00      3.42 o 
  11   2   7        4.97        2.79      5.07 o 
  12   2   7       21.90        2.51      8.85 o 
 -14   3   7       19.12       15.12      5.14 o 
 -13   3   7        6.80        3.24      4.81 o 
 -12   3   7        4.70        3.47      5.97 o 
 -11   3   7       12.15        8.36      3.89 o 
 -10   3   7        7.23        6.47      3.33 o 
  -9   3   7        0.07        1.36      2.98 o 
  -8   3   7       36.65       31.13      3.22 o 
  -7   3   7       12.27       10.87      2.71 o 
  -6   3   7       19.36       24.37      4.43 o 
  -5   3   7       18.54       18.01      2.59 o 
  -4   3   7       82.50       96.09      4.42 o 
  -3   3   7      151.79      151.24      3.86 o 
  -2   3   7       76.10       74.37      2.91 o 
  -1   3   7      254.99      252.96      4.05 o 
   0   3   7      500.90      520.83      6.85 o 
   1   3   7       14.33       13.92      1.35 o 
   2   3   7        5.39        6.33      1.60 o 
   3   3   7        1.36        0.00      1.33 o 
   4   3   7        5.19        5.55      1.64 o 
   5   3   7        1.21        2.37      1.52 o 
   6   3   7       11.15        7.81      2.05 o 
   7   3   7        6.30        3.88      2.13 o 
   8   3   7       68.76       65.87      5.32 o 
   9   3   7        0.13        1.86      3.08 o 
  10   3   7        1.70        0.00      5.68 o 
  11   3   7        5.26        0.00      6.04 o 
  12   3   7       22.75       29.02     10.89 o 
 -13   4   7       23.95       25.98      7.13 o 
 -12   4   7       39.35       43.47      5.65 o 
 -11   4   7        0.01        0.77      3.40 o 
 -10   4   7        2.52        2.15      3.55 o 
  -9   4   7        8.22        8.94      3.57 o 
  -8   4   7        5.68        6.24      3.13 o 
  -7   4   7       37.04       39.62      4.01 o 
  -6   4   7      105.69      103.15      5.33 o 
  -5   4   7       22.56       18.33      2.99 o 
  -4   4   7       97.15      110.50      5.77 o 
  -3   4   7        0.20        1.08      2.14 o 
  -2   4   7      123.12      119.25      4.21 o 
  -1   4   7       10.55        9.69      1.65 o 
   0   4   7      427.51      441.71      6.36 o 
   1   4   7       54.40       53.63      2.70 o 
   2   4   7        7.93        6.00      1.52 o 
   3   4   7      122.07      128.84      4.60 o 
   4   4   7       26.18       31.29      3.48 o 
   5   4   7        3.34        4.23      1.89 o 
   6   4   7      273.31      257.44      7.22 o 
   7   4   7       16.94       14.15      2.97 o 
   8   4   7       82.48       85.30      6.47 o 
   9   4   7        0.02        0.90      6.88 o 
  10   4   7       11.01       12.74      8.08 o 
  11   4   7        3.54        1.79      8.14 o 
 -12   5   7       31.06       15.68      5.43 o 
 -11   5   7        8.87       10.84      5.46 o 
 -10   5   7       39.33       44.70      6.11 o 
  -9   5   7        0.19        1.87      2.89 o 
  -8   5   7        0.93        0.00      2.53 o 
  -7   5   7       16.66       25.17      3.72 o 
  -6   5   7       98.50      103.60      5.66 o 
  -5   5   7       12.61       10.50      2.71 o 
  -4   5   7        0.13        0.00      2.33 o 
  -3   5   7      332.50      328.73      9.11 o 
  -2   5   7        6.86        4.14      2.91 o 
  -1   5   7      183.78      165.62      4.61 o 
   0   5   7        0.06        0.27      1.50 o 
   1   5   7       10.47        9.28      1.80 o 
   2   5   7       14.52       16.07      3.41 o 
   3   5   7       56.27       66.31      3.37 o 
   4   5   7        7.38        6.64      1.95 o 
   5   5   7        9.61       13.96      2.54 o 
   6   5   7        0.06        4.41      2.58 o 
   7   5   7        2.60        6.73      3.98 o 
   8   5   7       17.90       20.07      5.23 o 
   9   5   7        8.82        4.85      7.66 o 
  10   5   7        0.00        0.00      7.90 o 
 -11   6   7        0.72       10.49      4.74 o 
 -10   6   7        1.12        4.31      4.14 o 
  -9   6   7        0.27        0.00      3.66 o 
  -8   6   7        5.99        1.09      3.06 o 
  -7   6   7        7.57        9.53      3.62 o 
  -6   6   7        2.29        3.82      3.10 o 
  -5   6   7       44.56       43.27      4.74 o 
  -4   6   7      102.72      105.02      8.54 o 
  -3   6   7       34.40       35.88      4.02 o 
  -2   6   7        5.79        7.49      1.97 o 
  -1   6   7        2.87        5.29      1.87 o 
   0   6   7      294.13      286.89      7.48 o 
   1   6   7       40.02       44.51      4.39 o 
   2   6   7      279.33      299.70      7.31 o 
   3   6   7        0.91        0.15      1.93 o 
   4   6   7       58.21       66.78      4.05 o 
   5   6   7        3.02        4.06      2.32 o 
   6   6   7        5.92        4.75      4.28 o 
   7   6   7        0.01        0.00      4.10 o 
   8   6   7        2.98        0.00      4.42 o 
   9   6   7        0.00        0.00      4.83 o 
 -10   7   7        0.45        0.00      8.32 o 
  -9   7   7        8.21        1.00      5.27 o 
  -8   7   7        8.87       14.29      5.73 o 
  -7   7   7        5.24        8.08      6.64 o 
  -6   7   7        1.30        9.26      4.99 o 
  -5   7   7        3.16        3.14      4.60 o 
  -4   7   7        3.74        9.53      4.77 o 
  -3   7   7       19.15       23.95      2.83 o 
  -2   7   7      126.04      137.03      4.94 o 
  -1   7   7       42.39       39.68      3.96 o 
   0   7   7        8.43        8.87      2.40 o 
   1   7   7        0.34        2.03      2.15 o 
   2   7   7        4.56        0.64      2.18 o 
   3   7   7       11.87        7.79      4.03 o 
   4   7   7        5.73        4.31      3.52 o 
   5   7   7        3.55        9.08      4.74 o 
   6   7   7        0.02        0.00      4.37 o 
   7   7   7        7.59       14.13      5.93 o 
   8   7   7        0.64        0.00      5.35 o 
  -7   8   7        2.14       14.57      9.30 o 
  -6   8   7        5.07       21.68      6.34 o 
  -5   8   7        9.84        2.94      4.06 o 
  -4   8   7        4.25        3.72      3.67 o 
  -3   8   7        7.31       14.18      4.17 o 
  -2   8   7       35.17       35.57      8.50 o 
  -1   8   7        7.94       14.72      6.76 o 
   0   8   7        0.04        0.00      4.85 o 
   1   8   7        0.03       13.34      6.10 o 
   2   8   7        2.18        1.14      5.74 o 
   3   8   7        0.32        6.70      6.76 o 
   4   8   7        0.11        8.20      6.88 o 
   5   8   7        0.06        6.40      6.46 o 
   6   8   7        2.85       14.30      7.36 o 
  -4   9   7        6.21        8.16      5.47 o 
  -3   9   7        1.42        3.05      7.06 o 
  -2   9   7        3.11        2.03      7.12 o 
  -1   9   7        8.75       23.75      8.79 o 
   0   9   7        4.86        4.07      6.58 o 
   1   9   7        0.08        0.24      6.88 o 
   2   9   7        1.33        0.00      6.70 o 
 -14   0   8       83.85       63.72     13.76 o 
 -12   0   8        5.31        0.00      6.76 o 
 -10   0   8        6.18        6.60      3.15 o 
  -8   0   8      101.92       97.11     10.97 o 
  -6   0   8       92.47       77.59      6.60 o 
  -4   0   8     6151.66     5925.23     67.21 o 
  -2   0   8     1043.62     1041.55     13.88 o 
   0   0   8      119.75      119.09      4.27 o 
   2   0   8      627.41      675.30     10.49 o 
   4   0   8      108.08       98.24      9.75 o 
   6   0   8       17.12       16.39      4.08 o 
   8   0   8      279.90      255.82     11.61 o 
  10   0   8       18.65        6.76      7.00 o 
  12   0   8        7.10        7.12      7.48 o 
 -14   1   8        8.30        5.07      6.58 o 
 -13   1   8       36.39       29.68      7.50 o 
 -12   1   8        0.55        0.54      3.77 o 
 -11   1   8        7.35        8.35      3.73 o 
 -10   1   8       50.27       56.02      5.62 o 
  -9   1   8      131.42      134.77      9.44 o 
  -8   1   8        8.50        9.05      2.20 o 
  -7   1   8       10.35        8.95      1.85 o 
  -6   1   8      114.25      119.65      3.84 o 
  -5   1   8      545.03      547.30      7.68 o 
  -4   1   8     1436.08     1445.71     15.91 o 
  -3   1   8      171.01      189.81      4.88 o 
  -2   1   8      235.02      253.59      3.93 o 
  -1   1   8       69.32       64.87      2.16 o 
   0   1   8        1.05        0.00      0.78 o 
   1   1   8      350.20      330.09      4.87 o 
   2   1   8       80.67       78.90      2.76 o 
   3   1   8        6.32        6.46      1.37 o 
   4   1   8      137.62      130.60      4.29 o 
   5   1   8       38.50       35.98      3.26 o 
   6   1   8       45.78       46.77      3.89 o 
   7   1   8      185.22      184.33     11.11 o 
   8   1   8       28.77       22.54      3.96 o 
   9   1   8       17.31       11.29      3.98 o 
  10   1   8        2.74        5.39      3.69 o 
  11   1   8        0.26        0.00      6.64 o 
  12   1   8        4.87        2.47      5.46 o 
 -14   2   8       59.74       64.98      9.03 o 
 -13   2   8       58.25       62.65      7.57 o 
 -12   2   8        0.56        1.28      3.75 o 
 -11   2   8       16.75       16.77      4.41 o 
 -10   2   8       38.50       41.29      5.56 o 
  -9   2   8        0.17        4.52      3.18 o 
  -8   2   8       28.51       25.51      3.48 o 
  -7   2   8       36.34       31.96      3.05 o 
  -6   2   8        4.19        2.15      2.23 o 
  -5   2   8      163.00      169.57      4.85 o 
  -4   2   8       48.34       55.26      2.71 o 
  -3   2   8       89.10       89.97      2.99 o 
  -2   2   8      191.13      209.17      3.67 o 
  -1   2   8        4.27        6.06      1.17 o 
   0   2   8      154.48      149.48      3.34 o 
   1   2   8      328.03      335.64      5.87 o 
   2   2   8      239.79      224.91      5.10 o 
   3   2   8        6.19        5.60      1.43 o 
   4   2   8        1.11        3.14      1.48 o 
   5   2   8       10.18       15.71      3.02 o 
   6   2   8      167.19      169.85     13.62 o 
   7   2   8        0.44        2.54      2.74 o 
   8   2   8        6.03        4.80      3.21 o 
   9   2   8       19.00       16.04      4.15 o 
  10   2   8        0.51        0.00      4.58 o 
  11   2   8       22.84       26.87      6.87 o 
  12   2   8        6.48        1.38      7.84 o 
 -13   3   8        3.34        0.00      4.38 o 
 -12   3   8        9.48        9.89      4.51 o 
 -11   3   8        3.63        0.00      3.57 o 
 -10   3   8        4.33        2.96      3.44 o 
  -9   3   8       63.08       54.89      5.70 o 
  -8   3   8        0.77        0.00      2.52 o 
  -7   3   8      152.34      167.71      6.70 o 
  -6   3   8        0.14        2.35      2.29 o 
  -5   3   8        1.28        4.22      2.50 o 
  -4   3   8       18.90       25.62      3.17 o 
  -3   3   8       44.90       47.67      3.46 o 
  -2   3   8      113.24      119.66      3.55 o 
  -1   3   8      710.22      696.68     10.14 o 
   0   3   8       26.48       21.10      2.26 o 
   1   3   8       36.18       37.72      3.58 o 
   2   3   8       63.37       69.76      3.19 o 
   3   3   8      210.44      200.42      5.80 o 
   4   3   8       53.81       51.50      4.72 o 
   5   3   8      842.30      875.82     18.12 o 
   6   3   8      119.06      124.66      5.58 o 
   7   3   8       72.75       75.17      5.66 o 
   8   3   8        0.00        4.46      3.53 o 
   9   3   8        3.87       11.28      4.94 o 
  10   3   8       11.51        0.00      6.46 o 
  11   3   8       18.15        6.76      7.96 o 
 -13   4   8       45.45       56.99      7.31 o 
 -12   4   8       29.17       36.44      6.05 o 
 -11   4   8        3.86        3.86      5.18 o 
 -10   4   8        0.43        0.41      4.23 o 
  -9   4   8       15.06       10.06      6.02 o 
  -8   4   8       23.30       16.93      3.40 o 
  -7   4   8      292.65      284.26     10.07 o 
  -6   4   8       22.78       19.98      3.26 o 
  -5   4   8        3.03        6.75      2.60 o 
  -4   4   8       44.10       47.52      3.86 o 
  -3   4   8        1.02        0.00      2.23 o 
  -2   4   8       72.89       68.45      3.97 o 
  -1   4   8       14.36       12.46      1.93 o 
   0   4   8      256.02      270.09      6.66 o 
   1   4   8       90.66      102.57      4.20 o 
   2   4   8        8.85        7.35      1.78 o 
   3   4   8        2.33        3.22      1.74 o 
   4   4   8       66.87       68.57      3.62 o 
   5   4   8       44.74       45.48      3.33 o 
   6   4   8      150.40      144.86      5.86 o 
   7   4   8        9.00       12.89      3.00 o 
   8   4   8       32.82       44.03      9.93 o 
   9   4   8        4.42        3.05      7.24 o 
  10   4   8        3.61        0.00      7.84 o 
  11   4   8        1.96        0.72      8.62 o 
 -12   5   8        0.14        4.59      4.65 o 
 -11   5   8       29.96       30.42      6.04 o 
 -10   5   8        3.04        0.00      4.26 o 
  -9   5   8       15.22       17.23      3.96 o 
  -8   5   8        4.56        4.17      3.09 o 
  -7   5   8       22.27       15.50      3.49 o 
  -6   5   8        0.02        3.77      2.51 o 
  -5   5   8       63.21       60.82      6.99 o 
  -4   5   8       12.65        9.17      3.10 o 
  -3   5   8       10.01       10.99      4.90 o 
  -2   5   8      162.40      164.26      5.96 o 
  -1   5   8       65.05       74.97      4.42 o 
   0   5   8        3.10        4.83      1.95 o 
   1   5   8       30.46       31.88      2.66 o 
   2   5   8      137.84      136.97      4.81 o 
   3   5   8       21.78       21.82      2.49 o 
   4   5   8        9.38        8.25      2.97 o 
   5   5   8       89.13       94.06      4.42 o 
   6   5   8        6.12        7.15      3.03 o 
   7   5   8        0.68        0.00      4.34 o 
   8   5   8        5.83        3.65      7.30 o 
   9   5   8        4.85        3.35      7.72 o 
  10   5   8        0.41        6.10      8.38 o 
 -11   6   8        8.09        7.28      4.95 o 
 -10   6   8       16.41        7.28      4.61 o 
  -9   6   8        2.55        2.33      4.05 o 
  -8   6   8        1.00        3.72      4.01 o 
  -7   6   8        8.46        3.98      3.52 o 
  -6   6   8       45.73       51.29      5.40 o 
  -5   6   8       31.68       40.97      4.87 o 
  -4   6   8      251.36      241.36      8.80 o 
  -3   6   8       80.36       86.44      4.48 o 
  -2   6   8        1.22        1.71      1.81 o 
  -1   6   8      369.69      356.27      8.36 o 
   0   6   8       10.26        8.00      2.88 o 
   1   6   8      166.16      157.65      5.59 o 
   2   6   8       34.01       24.03      3.39 o 
   3   6   8       39.70       49.81      5.08 o 
   4   6   8       37.98       40.05      3.64 o 
   5   6   8       63.74       70.28      6.04 o 
   6   6   8        0.27        1.93      4.13 o 
   7   6   8        0.00        0.00      4.11 o 
   8   6   8        5.87        3.41      6.76 o 
   9   6   8        2.79        3.47      9.09 o 
  -9   7   8        9.67       14.10      6.12 o 
  -8   7   8        0.71        7.68      8.76 o 
  -7   7   8       12.44       15.77      5.98 o 
  -6   7   8       41.56       39.44      6.95 o 
  -5   7   8       35.68       33.40      6.36 o 
  -4   7   8       75.15       72.78     13.82 o 
  -3   7   8      186.52      207.40      7.26 o 
  -2   7   8       13.99       19.34      4.28 o 
  -1   7   8        0.34        0.00      2.36 o 
   0   7   8       52.26       51.92      3.91 o 
   1   7   8        1.39        3.79      2.98 o 
   2   7   8        3.63        2.58      3.12 o 
   3   7   8       45.41       43.63      7.84 o 
   4   7   8       33.62       21.18      7.54 o 
   5   7   8        4.70        4.37      6.40 o 
   6   7   8        0.99        0.45      4.58 o 
   7   7   8        7.05       10.07      5.80 o 
  -7   8   8        0.30        1.48      5.56 o 
  -6   8   8        0.08        6.42      5.40 o 
  -5   8   8        2.38        1.67      4.00 o 
  -4   8   8        1.92        0.73      4.03 o 
  -3   8   8       16.04       17.17      5.41 o 
  -2   8   8       13.74       15.66      8.35 o 
  -1   8   8        8.23       13.04      6.94 o 
   0   8   8        0.13        0.00      4.91 o 
   1   8   8        0.28        0.00      5.32 o 
   2   8   8        0.12        2.93      5.80 o 
   3   8   8        3.15       11.73      7.54 o 
   4   8   8        0.03        3.05      6.52 o 
   5   8   8        1.11       12.03      7.30 o 
  -2   9   8        2.05        0.12      6.94 o 
  -1   9   8        3.98        5.86      7.18 o 
   0   9   8        1.52        2.93      6.82 o 
 -13   0   9        0.02        0.00      6.88 o 
 -11   0   9      244.01      272.46     20.46 o 
  -9   0   9      111.52      111.94      6.98 o 
  -7   0   9        0.01        2.15      2.53 o 
  -5   0   9     4177.51     4308.83     54.02 o 
  -3   0   9      118.93      123.26      4.09 o 
  -1   0   9        7.93        5.75      1.48 o 
   1   0   9      733.34      738.43     13.91 o 
   3   0   9      607.89      614.89     19.26 o 
   5   0   9       69.50       53.32      5.61 o 
   7   0   9        0.43        4.28      3.64 o 
   9   0   9       71.59       61.46      7.64 o 
  11   0   9        0.04        4.91      7.30 o 
 -14   1   9        4.24        0.88      8.76 o 
 -13   1   9        0.17        0.00      5.37 o 
 -12   1   9       94.18       95.52      7.67 o 
 -11   1   9       10.15        9.53      3.96 o 
 -10   1   9        0.09        2.72      3.29 o 
  -9   1   9       50.98       51.04      4.72 o 
  -8   1   9       11.79       10.50      2.88 o 
  -7   1   9      100.69       96.50      4.27 o 
  -6   1   9       22.25       19.51      2.27 o 
  -5   1   9        4.62        4.72      1.69 o 
  -4   1   9      640.47      626.51      8.40 o 
  -3   1   9      346.45      329.80      4.93 o 
  -2   1   9        1.02        0.72      0.95 o 
  -1   1   9       21.37       21.18      1.46 o 
   0   1   9       43.06       36.36      2.18 o 
   1   1   9      477.20      469.23      8.10 o 
   2   1   9      425.58      447.40      7.01 o 
   3   1   9      111.85      120.25      4.23 o 
   4   1   9       74.57       65.34      4.06 o 
   5   1   9       23.55       25.08      4.38 o 
   6   1   9       14.65       13.88      2.94 o 
   7   1   9      312.74      288.22     17.97 o 
   8   1   9      181.88      179.17      9.64 o 
   9   1   9        0.20        0.00      3.24 o 
  10   1   9        0.04        0.00      3.81 o 
  11   1   9        3.13        3.89      7.45 o 
  12   1   9        0.04        0.00      5.53 o 
 -13   2   9       15.70       11.65      5.83 o 
 -12   2   9       18.13       18.84      5.99 o 
 -11   2   9        0.18        0.00      4.71 o 
 -10   2   9        3.50        2.36      3.60 o 
  -9   2   9       32.63       22.13      4.31 o 
  -8   2   9       48.61       44.99      4.31 o 
  -7   2   9        0.82        2.43      2.51 o 
  -6   2   9       14.87       19.95      3.08 o 
  -5   2   9       29.00       37.72      3.03 o 
  -4   2   9       66.55       72.82      4.50 o 
  -3   2   9       21.00       21.50      2.12 o 
  -2   2   9      103.42       96.82      3.70 o 
  -1   2   9      519.48      502.80      7.61 o 
   0   2   9        7.00        7.03      1.44 o 
   1   2   9      165.35      152.16      6.20 o 
   2   2   9       38.94       35.34      2.56 o 
   3   2   9        0.56        0.00      1.45 o 
   4   2   9      408.91      391.21      8.86 o 
   5   2   9        4.89        0.00      2.39 o 
   6   2   9        1.24        0.00      2.48 o 
   7   2   9        8.50        7.58      3.20 o 
   8   2   9        2.71        0.00      2.85 o 
   9   2   9       11.51        3.93      3.72 o 
  10   2   9        0.28        0.00      4.48 o 
  11   2   9        5.47       15.42      6.20 o 
 -13   3   9        2.90        2.09      4.55 o 
 -12   3   9        3.77        8.95      4.40 o 
 -11   3   9        9.51       11.55      4.48 o 
 -10   3   9        0.10        0.00      3.33 o 
  -9   3   9       28.99       27.12      7.00 o 
  -8   3   9      145.86      146.92      6.80 o 
  -7   3   9        2.48        4.15      2.66 o 
  -6   3   9        2.39        6.02      2.50 o 
  -5   3   9        2.30        1.51      2.25 o 
  -4   3   9       18.57       19.80      3.00 o 
  -3   3   9       54.98       59.45      3.39 o 
  -2   3   9      607.12      630.78      9.15 o 
  -1   3   9        1.35        0.00      1.52 o 
   0   3   9      308.72      319.43      7.33 o 
   1   3   9        0.81        0.62      1.49 o 
   2   3   9       32.72       37.37      2.71 o 
   3   3   9       71.71       61.94      5.52 o 
   4   3   9      268.61      257.24      6.96 o 
   5   3   9        6.46        5.91      2.92 o 
   6   3   9      526.92      549.39     13.55 o 
   7   3   9       23.14       31.22      4.31 o 
   8   3   9       24.55       16.17      3.96 o 
   9   3   9       17.78       12.90      5.23 o 
  10   3   9        4.28        8.51      8.97 o 
  11   3   9       10.13       20.82      9.75 o 
 -12   4   9        7.36       10.23      4.99 o 
 -11   4   9        0.33        0.00      3.88 o 
 -10   4   9       14.06       11.07      4.43 o 
  -9   4   9        1.37        2.21      3.57 o 
  -8   4   9        0.04        0.00      2.77 o 
  -7   4   9       82.98       97.15      6.17 o 
  -6   4   9       20.78       21.24      4.83 o 
  -5   4   9        0.13        0.00      2.39 o 
  -4   4   9        5.99        8.37      2.66 o 
  -3   4   9       90.74       93.65      5.41 o 
  -2   4   9       46.20       44.66      3.38 o 
  -1   4   9       43.91       47.70      6.01 o 
   0   4   9       84.70       91.87      4.77 o 
   1   4   9        0.22        1.65      1.59 o 
   2   4   9        5.01        5.04      1.78 o 
   3   4   9      126.52      131.83      4.66 o 
   4   4   9      959.64      997.02     14.83 o 
   5   4   9      250.69      251.29      6.59 o 
   6   4   9       44.49       51.01      4.30 o 
   7   4   9       26.28       27.91     12.15 o 
   8   4   9        0.08        2.69      7.00 o 
   9   4   9       11.60       19.38      9.09 o 
  10   4   9        2.30       11.25      9.15 o 
 -11   5   9        5.37        2.78      4.58 o 
 -10   5   9       13.49        8.67      4.36 o 
  -9   5   9        1.89        6.68      4.19 o 
  -8   5   9        4.79        7.27      3.32 o 
  -7   5   9        4.80        3.30      2.83 o 
  -6   5   9       31.74       46.08      4.55 o 
  -5   5   9       10.86        8.84      2.95 o 
  -4   5   9        6.57        7.10      3.28 o 
  -3   5   9        9.01        9.88      2.45 o 
  -2   5   9       58.77       57.52      4.59 o 
  -1   5   9       76.05       78.74      4.80 o 
   0   5   9        9.03       10.84      2.72 o 
   1   5   9      146.54      152.56      5.47 o 
   2   5   9       13.24       19.69      2.49 o 
   3   5   9      125.97      133.44      4.96 o 
   4   5   9       22.04       23.83      3.11 o 
   5   5   9        0.03        1.83      2.92 o 
   6   5   9       13.90       10.60      4.73 o 
   7   5   9       25.65       15.67      8.50 o 
   8   5   9        2.28        2.15      7.42 o 
   9   5   9        0.22        5.86      7.72 o 
 -10   6   9        0.26        2.20      4.58 o 
  -9   6   9        0.25        0.80      4.07 o 
  -8   6   9        3.16        0.58      4.20 o 
  -7   6   9       15.43        3.70      6.13 o 
  -6   6   9       48.81       64.47      6.04 o 
  -5   6   9      156.19      184.92      9.26 o 
  -4   6   9       12.08       13.17      5.02 o 
  -3   6   9       66.27       73.70      6.35 o 
  -2   6   9       19.57       17.42      3.34 o 
  -1   6   9        4.35        1.84      2.10 o 
   0   6   9        2.85        3.32      2.25 o 
   1   6   9       85.89       96.29      4.90 o 
   2   6   9       38.07       37.43      3.55 o 
   3   6   9       27.92       33.35      7.23 o 
   4   6   9       11.40        5.75      3.51 o 
   5   6   9        3.00        5.25      3.71 o 
   6   6   9       73.36       74.00      6.50 o 
   7   6   9        3.44        4.46      4.84 o 
   8   6   9       27.08       41.40     11.85 o 
  -9   7   9       12.76       16.87      9.42 o 
  -8   7   9        0.18        1.21      5.43 o 
  -7   7   9       17.85       16.12      6.42 o 
  -6   7   9       66.37       63.17      8.23 o 
  -5   7   9        0.00        1.90      4.71 o 
  -4   7   9       31.80       27.54      6.29 o 
  -3   7   9      109.59      104.77     10.23 o 
  -2   7   9       69.40       71.43      7.15 o 
  -1   7   9        4.58        4.72      2.88 o 
   0   7   9       21.66       23.07      3.89 o 
   1   7   9        1.10        0.47      2.78 o 
   2   7   9       39.15       64.79     10.65 o 
   3   7   9        9.72       14.48      7.30 o 
   4   7   9        3.38        0.00      5.26 o 
   5   7   9       18.56       23.21      8.32 o 
   6   7   9       16.71       14.38      5.89 o 
  -6   8   9        1.00        6.11      6.00 o 
  -5   8   9        7.47        4.74      5.02 o 
  -4   8   9        2.71       11.12      5.41 o 
  -3   8   9        7.12        8.60      4.94 o 
  -2   8   9        3.52        4.56      4.88 o 
  -1   8   9        0.43        8.02      6.82 o 
   0   8   9        1.51        8.14      6.16 o 
   1   8   9        1.28        3.77      6.28 o 
   2   8   9        0.06        0.00      5.98 o 
   3   8   9        6.46        8.08      6.88 o 
   4   8   9        0.05       12.26      7.54 o 
 -14   0  10        9.15        8.50      9.21 o 
 -12   0  10       20.74       41.16     11.61 o 
 -10   0  10      296.43      318.17     20.40 o 
  -8   0  10      349.30      354.26     13.56 o 
  -6   0  10      342.68      405.67     11.42 o 
  -4   0  10        0.76        4.26      2.63 o 
  -2   0  10       35.95       36.26      3.28 o 
   0   0  10        8.59       13.08      2.94 o 
   2   0  10      497.21      524.31     14.77 o 
   4   0  10       11.83        6.86      3.35 o 
   6   0  10      106.09       93.46      7.57 o 
   8   0  10      288.64      274.49     12.64 o 
  10   0  10        2.14        0.00      6.76 o 
 -13   1  10       14.14       19.12     16.99 o 
 -12   1  10        1.00        0.00      3.70 o 
 -11   1  10        5.54        4.00      4.50 o 
 -10   1  10       21.41       11.41      4.18 o 
  -9   1  10       94.69       94.24      6.67 o 
  -8   1  10        0.27        0.00      2.56 o 
  -7   1  10      244.96      238.17      6.82 o 
  -6   1  10       81.25       90.85      4.38 o 
  -5   1  10       36.84       48.40      3.61 o 
  -4   1  10      230.03      275.51      6.42 o 
  -3   1  10       39.09       34.69      3.58 o 
  -2   1  10       44.58       44.52      2.38 o 
  -1   1  10        2.42        3.37      1.31 o 
   0   1  10        6.94        9.80      1.67 o 
   1   1  10        6.34        5.02      1.67 o 
   2   1  10        5.99        4.94      1.76 o 
   3   1  10       28.87       30.08      3.16 o 
   4   1  10       30.90       36.98      3.47 o 
   5   1  10       88.07       81.73      4.89 o 
   6   1  10        8.93        7.28      3.90 o 
   7   1  10        3.94        5.03      3.38 o 
   8   1  10       15.46        9.50      3.77 o 
   9   1  10        8.78        0.81      3.66 o 
  10   1  10        0.04        1.88      4.88 o 
  11   1  10       14.32       27.31      7.40 o 
 -13   2  10        0.07        0.00      4.36 o 
 -12   2  10       11.00        7.35      4.22 o 
 -11   2  10        1.26        0.00      4.38 o 
 -10   2  10       14.59       17.79      4.48 o 
  -9   2  10        9.73       13.48      4.05 o 
  -8   2  10        7.83        7.35      3.74 o 
  -7   2  10        1.64        3.88      3.76 o 
  -6   2  10       46.60       68.74      4.81 o 
  -5   2  10        1.31        4.51      2.56 o 
  -4   2  10        0.08        0.00      1.84 o 
  -3   2  10        4.48        3.18      2.11 o 
  -2   2  10       22.64       22.38      2.20 o 
  -1   2  10        0.00        0.00      1.37 o 
   0   2  10        1.50        0.20      1.77 o 
   1   2  10        0.88        0.00      1.54 o 
   2   2  10      379.89      376.74      7.61 o 
   3   2  10      101.90      103.85      6.58 o 
   4   2  10      113.31      115.25      6.25 o 
   5   2  10       93.53      102.38      6.12 o 
   6   2  10       44.30       59.73      5.42 o 
   7   2  10       32.77       31.23      4.51 o 
   8   2  10        0.41        0.00      2.89 o 
   9   2  10        0.73        0.00      4.46 o 
  10   2  10        0.76        0.00      4.94 o 
  11   2  10        7.10        9.73      6.59 o 
 -13   3  10        4.81        7.78      5.09 o 
 -12   3  10        0.64        2.96      4.34 o 
 -11   3  10        0.92        0.00      4.07 o 
 -10   3  10        1.64        0.00      3.72 o 
  -9   3  10       60.19       71.83      6.66 o 
  -8   3  10        9.99        2.49      3.37 o 
  -7   3  10        2.01        0.00      2.63 o 
  -6   3  10       38.56       32.44      3.78 o 
  -5   3  10       86.49      102.52      5.99 o 
  -4   3  10        0.21        0.00      2.20 o 
  -3   3  10       77.46       82.93      4.00 o 
  -2   3  10       21.60       23.67      2.29 o 
  -1   3  10       91.88       97.78      5.12 o 
   0   3  10        2.18        2.42      1.84 o 
   1   3  10       55.93       56.38      3.73 o 
   2   3  10        0.00        0.00      2.17 o 
   3   3  10       16.06       17.37      2.45 o 
   4   3  10       26.05       31.17      3.42 o 
   5   3  10      851.65      929.29     30.65 o 
   6   3  10       79.64       80.46      8.16 o 
   7   3  10       17.49       21.20      5.69 o 
   8   3  10       16.85       18.56      5.77 o 
   9   3  10        0.02        0.00      5.59 o 
  10   3  10        3.59        3.15      5.80 o 
 -12   4  10        1.70        1.07      4.62 o 
 -11   4  10        5.21        1.38      4.26 o 
 -10   4  10       22.38       15.13      4.85 o 
  -9   4  10        1.54        2.76      3.55 o 
  -8   4  10        1.82        1.12      3.00 o 
  -7   4  10       46.42       57.33      8.17 o 
  -6   4  10        0.06        0.00      2.59 o 
  -5   4  10       50.74       49.33      5.05 o 
  -4   4  10       18.44       10.63      2.88 o 
  -3   4  10       12.22       16.18      3.36 o 
  -2   4  10        0.96        0.00      2.65 o 
  -1   4  10       10.74       10.99      2.68 o 
   0   4  10        8.76        8.40      2.30 o 
   1   4  10       54.53       52.97      3.80 o 
   2   4  10       43.35       51.06      3.38 o 
   3   4  10       44.78       43.27      4.29 o 
   4   4  10      122.12      130.20      5.08 o 
   5   4  10       26.79       19.51      3.81 o 
   6   4  10        6.44        6.72      4.29 o 
   7   4  10        0.07        5.31      4.69 o 
   8   4  10        7.02        8.25      6.49 o 
   9   4  10        8.41       12.09      8.32 o 
  10   4  10        0.44        0.00      7.30 o 
 -11   5  10        0.10        0.00      4.60 o 
 -10   5  10        0.05        0.78      4.12 o 
  -9   5  10        3.33        0.00      4.67 o 
  -8   5  10        4.06        1.70      3.29 o 
  -7   5  10       16.33       18.73      3.82 o 
  -6   5  10        7.87        6.32      3.05 o 
  -5   5  10        1.54        4.51      3.50 o 
  -4   5  10        5.09        3.78      2.62 o 
  -3   5  10        0.47        0.00      2.17 o 
  -2   5  10       27.54       29.36      3.66 o 
  -1   5  10       28.58       29.64      3.74 o 
   0   5  10        8.10       15.61      2.70 o 
   1   5  10       13.74        9.62      2.55 o 
   2   5  10        2.76        4.12      2.06 o 
   3   5  10       59.92       53.53      3.73 o 
   4   5  10       13.63        9.18      2.55 o 
   5   5  10       53.53       72.87      5.30 o 
   6   5  10       15.72        8.68      7.42 o 
   7   5  10        5.72        5.26      7.00 o 
   8   5  10       47.09       64.37     12.62 o 
   9   5  10        4.61        2.81      8.73 o 
 -10   6  10        2.87        6.72      5.12 o 
  -9   6  10        1.24        7.05      4.62 o 
  -8   6  10        0.37        5.10      4.17 o 
  -7   6  10       11.50       14.38      5.86 o 
  -6   6  10       41.80       58.34      7.80 o 
  -5   6  10        6.57        8.43      5.04 o 
  -4   6  10       65.22       67.79      4.76 o 
  -3   6  10       46.02       50.15      5.98 o 
  -2   6  10       19.40       14.70      4.54 o 
  -1   6  10       10.75       12.53      2.71 o 
   0   6  10        4.79        3.79      2.36 o 
   1   6  10       14.93       10.46      2.60 o 
   2   6  10        7.14        5.40      3.30 o 
   3   6  10       96.28       91.54      6.51 o 
   4   6  10        0.25        0.66      3.27 o 
   5   6  10       10.95       12.09      4.00 o 
   6   6  10        1.07        7.13      5.14 o 
   7   6  10        0.82        1.44      8.68 o 
  -8   7  10        3.98        1.18      5.79 o 
  -7   7  10       30.37       42.78      8.00 o 
  -6   7  10       37.81       47.62      7.76 o 
  -5   7  10        8.95        4.37      6.76 o 
  -4   7  10        6.37        8.97      7.24 o 
  -3   7  10       17.37       18.39      6.73 o 
  -2   7  10        6.41        3.50      4.31 o 
  -1   7  10       35.49       41.28      6.63 o 
   0   7  10       53.67       52.65      7.25 o 
   1   7  10        1.33        4.61      4.88 o 
   2   7  10        6.99       11.01      6.28 o 
   3   7  10       20.31       21.90      8.20 o 
   4   7  10        0.11        0.00      6.58 o 
   5   7  10        1.23        1.91      6.76 o 
   6   7  10       49.68       55.46     11.01 o 
  -5   8  10        4.01        0.00      6.46 o 
  -4   8  10       13.24        7.81      7.09 o 
  -3   8  10        0.97        0.00      4.63 o 
  -2   8  10        0.07        1.20      4.54 o 
  -1   8  10        0.33        0.00      4.59 o 
   0   8  10        0.05       12.50      7.12 o 
   1   8  10        2.30        4.49      6.40 o 
   2   8  10        0.17        5.98      7.18 o 
   3   8  10        0.11        4.01      7.36 o 
 -13   0  11        1.23        0.60      8.79 o 
 -11   0  11       14.42        8.91      7.90 o 
  -9   0  11       11.21        8.67      4.50 o 
  -7   0  11      537.04      492.62     17.92 o 
  -5   0  11     1096.30     1111.77     30.39 o 
  -3   0  11      435.23      466.94      9.72 o 
  -1   0  11       15.15        9.06      3.02 o 
   1   0  11        7.64        8.83      3.38 o 
   3   0  11      200.00      205.35      9.32 o 
   5   0  11      113.70      115.98     21.81 o 
   7   0  11       49.34       27.22      8.32 o 
   9   0  11       30.89       44.51     10.47 o 
 -13   1  11        1.73        0.00      6.03 o 
 -12   1  11        0.02        4.91      5.96 o 
 -11   1  11        0.70        0.00      3.79 o 
 -10   1  11       40.06       32.78      5.82 o 
  -9   1  11        1.20        0.00      3.59 o 
  -8   1  11       82.84       87.28      6.85 o 
  -7   1  11       10.51        6.92      3.01 o 
  -6   1  11       13.24        7.01      4.21 o 
  -5   1  11      227.58      193.20      5.92 o 
  -4   1  11        0.69        1.32      1.65 o 
  -3   1  11       52.67       64.77      5.41 o 
  -2   1  11      112.73      118.87      3.98 o 
  -1   1  11        0.94        0.00      1.45 o 
   0   1  11       35.58       38.18      2.93 o 
   1   1  11      141.24      146.33     10.21 o 
   2   1  11        0.41        0.61      2.02 o 
   3   1  11       17.65       19.58      3.49 o 
   4   1  11       39.30       33.73      4.23 o 
   5   1  11        2.35        3.77      2.97 o 
   6   1  11       17.90       14.68      5.40 o 
   7   1  11       36.39       27.46      6.18 o 
   8   1  11        4.73        2.21      3.49 o 
   9   1  11        2.51        0.76      9.30 o 
  10   1  11        5.94        6.69      5.71 o 
 -13   2  11        3.22        0.00      4.74 o 
 -12   2  11        0.62        0.00      4.23 o 
 -11   2  11        1.60        1.63      3.92 o 
 -10   2  11       11.25       10.40      5.22 o 
  -9   2  11       10.61        5.17      3.84 o 
  -8   2  11       30.50       24.41      4.66 o 
  -7   2  11       12.26       13.52      4.06 o 
  -6   2  11       11.52       15.51      4.27 o 
  -5   2  11        5.94        4.19      2.59 o 
  -4   2  11        2.22        2.76      1.87 o 
  -3   2  11        7.29        1.95      3.20 o 
  -2   2  11       35.49       34.29      2.60 o 
  -1   2  11      111.06      103.97      4.23 o 
   0   2  11        0.10        0.56      1.67 o 
   1   2  11       23.17       16.01      2.66 o 
   2   2  11       26.28       29.94      4.79 o 
   3   2  11        1.29        0.00      2.47 o 
   4   2  11        4.01        4.81      3.04 o 
   5   2  11      140.61      162.31     11.28 o 
   6   2  11        2.68        2.56      3.13 o 
   7   2  11        2.35        0.00      3.05 o 
   8   2  11        2.62        3.84      4.67 o 
   9   2  11        2.11        0.00      8.38 o 
  10   2  11       19.17       21.63     11.16 o 
 -12   3  11        6.26        5.21      4.66 o 
 -11   3  11        5.79        2.14      4.27 o 
 -10   3  11       23.05       23.38      5.22 o 
  -9   3  11       23.39       29.65      5.15 o 
  -8   3  11       18.94       12.26      4.63 o 
  -7   3  11       19.99       12.64      3.42 o 
  -6   3  11        0.32        0.00      2.62 o 
  -5   3  11        3.03        3.81      2.67 o 
  -4   3  11        0.43        0.00      1.94 o 
  -3   3  11        1.79        0.58      1.89 o 
  -2   3  11        2.91        0.00      1.99 o 
  -1   3  11       91.47       84.00      9.15 o 
   0   3  11       22.77       33.87      4.55 o 
   1   3  11        5.16        3.03      1.83 o 
   2   3  11        3.85        1.81      1.74 o 
   3   3  11        0.33        0.00      1.99 o 
   4   3  11        0.08        2.08      2.78 o 
   5   3  11        0.86        0.44      2.93 o 
   6   3  11       12.08       11.62      5.00 o 
   7   3  11        0.16        0.00      4.10 o 
   8   3  11        3.30        2.92      4.77 o 
   9   3  11        0.41        5.60      5.70 o 
  10   3  11        2.31        7.20      5.95 o 
 -12   4  11        5.90        5.12      5.00 o 
 -11   4  11        0.12        4.01      4.59 o 
 -10   4  11        3.73        7.07      4.54 o 
  -9   4  11        3.62        4.90      5.46 o 
  -8   4  11       17.30        9.89      4.19 o 
  -7   4  11        1.25        0.00      2.83 o 
  -6   4  11        4.39        0.80      2.90 o 
  -5   4  11       23.51       12.97      3.27 o 
  -4   4  11        0.05        0.00      2.04 o 
  -3   4  11       14.43       21.59      3.66 o 
  -2   4  11       41.40       37.84      4.22 o 
  -1   4  11        8.67        5.66      2.78 o 
   0   4  11        0.12        2.99      1.81 o 
   1   4  11       32.11       37.36      3.17 o 
   2   4  11        5.56        5.32      2.79 o 
   3   4  11       24.69       24.76      2.95 o 
   4   4  11      239.44      215.14     13.14 o 
   5   4  11       20.99       17.06      4.01 o 
   6   4  11       37.67       41.36      6.55 o 
   7   4  11        2.19       11.04      5.20 o 
   8   4  11       10.48       11.99      5.82 o 
   9   4  11        3.12       10.89      8.50 o 
 -11   5  11        1.57        0.04      5.49 o 
 -10   5  11        0.00        0.00      4.37 o 
  -9   5  11       27.32        7.68      6.49 o 
  -8   5  11       19.86       12.29      4.03 o 
  -7   5  11        9.35        7.58      4.10 o 
  -6   5  11       22.07       13.53      3.65 o 
  -5   5  11        8.44        1.31      3.40 o 
  -4   5  11       12.97       10.47      3.09 o 
  -3   5  11        4.66        5.78      3.67 o 
  -2   5  11        5.07        5.38      2.76 o 
  -1   5  11        4.46        9.01      2.94 o 
   0   5  11        2.71        0.04      2.11 o 
   1   5  11        0.11        0.00      2.06 o 
   2   5  11        2.35        4.45      2.26 o 
   3   5  11       59.27       58.57      4.70 o 
   4   5  11        0.72        0.00      2.61 o 
   5   5  11       60.57       73.99      8.33 o 
   6   5  11        2.54        0.00      4.46 o 
   7   5  11        1.32        3.23      7.66 o 
   8   5  11        5.33        9.39      8.38 o 
  -9   6  11        1.02        5.93      5.06 o 
  -8   6  11        0.08        3.03      4.46 o 
  -7   6  11        4.65       10.85     10.68 o 
  -6   6  11        9.19        2.83      5.35 o 
  -5   6  11        1.61        5.68      7.30 o 
  -4   6  11        8.80        5.37      3.73 o 
  -3   6  11        2.61        0.00      3.29 o 
  -2   6  11       16.44       19.41      4.39 o 
  -1   6  11       14.19       17.55      3.61 o 
   0   6  11        0.02        0.00      2.68 o 
   1   6  11        0.69        4.59      3.06 o 
   2   6  11        9.20       13.03      3.85 o 
   3   6  11        0.73        2.72      3.25 o 
   4   6  11        8.57        8.14      3.20 o 
   5   6  11        2.38        5.94      5.07 o 
   6   6  11        1.66        1.44      7.54 o 
   7   6  11        0.15        0.00      7.96 o 
  -7   7  11        0.83        2.20      5.99 o 
  -6   7  11        0.71        0.12      7.78 o 
  -5   7  11       22.67       28.24      9.87 o 
  -4   7  11       13.95        6.88      7.72 o 
  -3   7  11        0.46        0.00      5.65 o 
  -2   7  11        2.43        7.90      4.80 o 
  -1   7  11        0.11        0.00      4.08 o 
   0   7  11        6.10        7.70      4.90 o 
   1   7  11        1.68        2.01      4.82 o 
   2   7  11        5.58        6.04      6.22 o 
   3   7  11       21.87       26.80      9.03 o 
   4   7  11        1.98        0.00      6.52 o 
   5   7  11        0.24        8.44      7.90 o 
  -4   8  11       30.84       32.67      7.52 o 
  -3   8  11        2.81        6.63      5.16 o 
  -2   8  11        0.15        0.00      5.07 o 
  -1   8  11        4.27        4.98      5.27 o 
   0   8  11        2.61        3.95      6.46 o 
   1   8  11        3.57        0.00      6.28 o 
 -12   0  12        5.12        2.09      8.44 o 
 -10   0  12       29.60       17.59      8.56 o 
  -8   0  12      135.36      138.27      9.58 o 
  -6   0  12     1151.14     1128.99     32.13 o 
  -4   0  12       89.91      104.81     24.83 o 
  -2   0  12      157.08      161.11      6.75 o 
   0   0  12       22.37       24.58      4.44 o 
   2   0  12       94.27      108.36     13.22 o 
   4   0  12       19.14       10.40      4.12 o 
   6   0  12      237.91      265.22     17.71 o 
   8   0  12        0.59        5.44      6.64 o 
  10   0  12        6.33        0.00      7.24 o 
 -13   1  12       10.08       10.70      7.02 o 
 -12   1  12       11.75        9.08      6.64 o 
 -11   1  12        0.52        4.79      4.28 o 
 -10   1  12        9.35       11.71      4.62 o 
  -9   1  12        6.41       11.06      4.26 o 
  -8   1  12        2.94        3.47      3.70 o 
  -7   1  12      118.20      126.93     11.78 o 
  -6   1  12      306.91      262.03      8.11 o 
  -5   1  12      239.77      241.30      7.59 o 
  -4   1  12       66.37       77.27      3.84 o 
  -3   1  12      126.61      133.15      4.57 o 
  -2   1  12        0.84        1.63      1.70 o 
  -1   1  12        1.31        0.56      1.80 o 
   0   1  12        4.77        5.33      2.78 o 
   1   1  12       12.88       10.23      3.08 o 
   2   1  12       24.04       24.21      3.70 o 
   3   1  12        2.45        2.33      2.89 o 
   4   1  12       13.13        9.92      4.68 o 
   5   1  12       24.94       26.57      7.33 o 
   6   1  12        0.01        0.70      3.12 o 
   7   1  12        0.69        1.46      3.36 o 
   8   1  12        0.21        0.00      3.61 o 
   9   1  12        0.32        0.00      4.97 o 
  10   1  12        2.23        2.35      5.62 o 
 -12   2  12        3.29        4.68      4.78 o 
 -11   2  12       13.22        9.80      4.81 o 
 -10   2  12        3.04       12.03      7.77 o 
  -9   2  12       13.70       12.89      5.21 o 
  -8   2  12        0.01        0.00      3.34 o 
  -7   2  12        0.91        0.00      3.16 o 
  -6   2  12       33.95       34.64      6.22 o 
  -5   2  12        4.74        0.00      2.18 o 
  -4   2  12        1.40        1.03      1.85 o 
  -3   2  12        2.57        0.00      1.80 o 
  -2   2  12        0.53        0.00      1.79 o 
  -1   2  12        8.65        7.67      2.30 o 
   0   2  12       34.92       31.63      3.33 o 
   1   2  12       32.47       29.37      6.19 o 
   2   2  12        0.22        0.00      2.62 o 
   3   2  12        3.53        0.50      2.83 o 
   4   2  12        2.54        1.07      2.97 o 
   5   2  12       14.33        8.57      3.55 o 
   6   2  12       17.46       26.15      8.69 o 
   7   2  12       20.54       13.11      4.19 o 
   8   2  12       25.05       13.96     10.35 o 
   9   2  12        4.73        4.84      5.48 o 
 -12   3  12        0.53        0.00      4.70 o 
 -11   3  12        3.70        2.17      4.65 o 
 -10   3  12        4.17        3.68      4.27 o 
  -9   3  12        7.31        0.00      3.69 o 
  -8   3  12        1.30        1.47      3.86 o 
  -7   3  12       19.70       14.71      4.24 o 
  -6   3  12        9.82       10.05      3.32 o 
  -5   3  12       10.77       10.43      2.73 o 
  -4   3  12      111.32      116.55      5.10 o 
  -3   3  12      192.57      206.39      6.99 o 
  -2   3  12       12.96       13.53      2.68 o 
  -1   3  12        6.39        4.91      2.35 o 
   0   3  12        2.41        3.81      2.37 o 
   1   3  12        8.44        4.46      2.01 o 
   2   3  12        6.74        5.52      3.36 o 
   3   3  12      234.45      248.11     12.64 o 
   4   3  12        7.83        6.63      3.29 o 
   5   3  12       36.40       33.74      4.77 o 
   6   3  12        0.01        0.00      4.85 o 
   7   3  12        8.83       12.21      8.38 o 
   8   3  12        3.79        7.18      5.31 o 
   9   3  12       40.93       49.51     18.46 o 
 -11   4  12        0.10        3.63      4.72 o 
 -10   4  12        0.65        1.82      4.61 o 
  -9   4  12       25.10       17.82      5.20 o 
  -8   4  12       31.09       23.74      5.22 o 
  -7   4  12       30.00       20.22      4.72 o 
  -6   4  12        0.40        0.00      2.93 o 
  -5   4  12       12.68       10.06      2.74 o 
  -4   4  12       23.33       18.19      3.25 o 
  -3   4  12       29.39       27.49      3.99 o 
  -2   4  12       64.60       61.81      8.12 o 
  -1   4  12       31.50       39.88      4.63 o 
   0   4  12        1.89        1.21      1.97 o 
   1   4  12        4.89        4.68      2.21 o 
   2   4  12       15.90       15.70      2.74 o 
   3   4  12        0.43        0.05      4.94 o 
   4   4  12       55.14       53.57      9.48 o 
   5   4  12        1.03        2.07      4.75 o 
   6   4  12       10.22        4.46      4.86 o 
   7   4  12        0.74        5.44      7.45 o 
   8   4  12        0.21        0.00      5.28 o 
 -10   5  12        0.00        6.50      7.13 o 
  -9   5  12        5.16        3.20      4.66 o 
  -8   5  12        1.75        3.49      4.36 o 
  -7   5  12       17.95       15.56      3.94 o 
  -6   5  12        0.43        2.93      3.48 o 
  -5   5  12        4.02        3.41      3.10 o 
  -4   5  12       36.59       46.38      5.12 o 
  -3   5  12        4.72        4.45      3.04 o 
  -2   5  12       16.80       23.97      4.04 o 
  -1   5  12       32.33       29.45      7.44 o 
   0   5  12        0.19        0.00      2.19 o 
   1   5  12        2.02        1.37      2.53 o 
   2   5  12       28.22       35.50      4.03 o 
   3   5  12       26.57       25.73      4.65 o 
   4   5  12       16.52        6.00      4.97 o 
   5   5  12        0.52        6.86      5.25 o 
   6   5  12        0.39        3.34      5.31 o 
   7   5  12        0.28        0.00      7.54 o 
  -9   6  12        7.50        8.22      5.39 o 
  -8   6  12       23.74       22.64      5.83 o 
  -7   6  12        1.46        0.00      6.07 o 
  -6   6  12       38.15       41.40     10.29 o 
  -5   6  12        0.00        0.00      6.22 o 
  -4   6  12        0.36        0.00      6.88 o 
  -3   6  12        7.58        0.00      6.34 o 
  -2   6  12        0.01        4.23      3.23 o 
  -1   6  12        0.22        0.04      2.83 o 
   0   6  12       13.88       13.85      6.06 o 
   1   6  12        0.38        5.83      3.41 o 
   2   6  12        1.52        0.00      3.02 o 
   3   6  12        1.45        0.63      3.43 o 
   4   6  12        1.34        5.37      4.80 o 
   5   6  12       25.22       27.46     10.11 o 
   6   6  12        0.79        0.00      7.90 o 
  -6   7  12       36.11       46.85     11.85 o 
  -5   7  12       52.50       67.61     13.04 o 
  -4   7  12        0.39        1.62      7.48 o 
  -3   7  12        0.05        4.38      4.86 o 
  -2   7  12       42.04       48.87      7.48 o 
  -1   7  12        0.07        0.00      4.50 o 
   0   7  12       10.56       16.08      9.72 o 
   1   7  12       12.12       10.16      5.34 o 
   2   7  12        1.04        1.97      9.57 o 
   3   7  12        0.55        2.99      7.48 o 
 -11   0  13        8.01        8.79      9.39 o 
  -9   0  13       54.86       47.05     10.32 o 
  -7   0  13      470.55      501.42     22.97 o 
  -5   0  13        0.14        5.50      4.25 o 
  -3   0  13      231.33      220.16     10.04 o 
  -1   0  13      944.23      924.16     33.14 o 
   1   0  13        3.43        6.58      5.32 o 
   3   0  13       70.90       89.44     11.19 o 
   5   0  13       20.49       21.12      7.36 o 
   7   0  13       34.79       26.38      8.68 o 
   9   0  13        1.15        8.79      8.44 o 
 -12   1  13        3.06        1.42      6.51 o 
 -11   1  13        6.69        7.28      4.74 o 
 -10   1  13        3.23        1.05      4.23 o 
  -9   1  13        2.17        0.00      5.07 o 
  -8   1  13       48.37       51.25     12.45 o 
  -7   1  13       55.70       45.98      5.71 o 
  -6   1  13        0.28        0.00      2.51 o 
  -5   1  13       32.56       33.66      4.10 o 
  -4   1  13      185.24      183.48      7.01 o 
  -3   1  13        4.31        0.00      2.20 o 
  -2   1  13       14.56       15.03      3.07 o 
  -1   1  13       41.28       37.25      5.22 o 
   0   1  13      151.50      160.96      8.55 o 
   1   1  13       44.63       44.59      4.75 o 
   2   1  13       53.15       54.41      7.03 o 
   3   1  13       20.10       23.83      6.21 o 
   4   1  13        2.47        3.72      3.00 o 
   5   1  13       90.99       92.11      6.86 o 
   6   1  13       39.76       47.47      7.19 o 
   7   1  13        0.03        0.55      4.53 o 
   8   1  13       12.42       23.16      6.32 o 
   9   1  13        0.83        0.00      5.32 o 
 -12   2  13        0.31        0.00      4.62 o 
 -11   2  13        7.64        0.58      4.79 o 
 -10   2  13       12.19        0.32      4.29 o 
  -9   2  13        2.37        0.00      3.91 o 
  -8   2  13        9.15       15.57      4.74 o 
  -7   2  13        2.13        7.41      4.17 o 
  -6   2  13       16.13       15.44      3.58 o 
  -5   2  13        8.69        7.25      2.95 o 
  -4   2  13        2.42        0.00      1.92 o 
  -3   2  13       88.90       99.91      5.47 o 
  -2   2  13       29.86       20.09      4.06 o 
  -1   2  13       17.29       12.76      2.83 o 
   0   2  13        2.17        5.06      2.95 o 
   1   2  13        0.11        3.17      2.88 o 
   2   2  13       20.37       20.68      4.07 o 
   3   2  13       78.68       87.29      6.34 o 
   4   2  13        0.01        0.00      3.16 o 
   5   2  13       12.09       10.05      3.84 o 
   6   2  13        2.04        1.80      3.65 o 
   7   2  13        0.22        0.00      4.41 o 
   8   2  13        1.35        0.00      5.77 o 
   9   2  13        1.42        4.00      5.80 o 
 -11   3  13        1.16        0.00      7.11 o 
 -10   3  13       24.00       15.38      5.39 o 
  -9   3  13        2.02        1.94      4.17 o 
  -8   3  13        2.23        6.29      4.37 o 
  -7   3  13       22.46       20.89      4.63 o 
  -6   3  13       31.58       28.89      4.05 o 
  -5   3  13        0.35        0.00      2.26 o 
  -4   3  13       77.04       91.88      5.53 o 
  -3   3  13        0.07        0.51      2.41 o 
  -2   3  13       36.44       35.73      4.32 o 
  -1   3  13        6.46        7.81      3.23 o 
   0   3  13        5.15        4.77      2.51 o 
   1   3  13        7.97        8.64      3.90 o 
   2   3  13      299.20      328.50     11.40 o 
   3   3  13        5.44        0.00      3.10 o 
   4   3  13      168.76      195.76     12.52 o 
   5   3  13        0.00        2.49      4.52 o 
   6   3  13        3.75        0.00      4.40 o 
   7   3  13       17.97       18.60      6.28 o 
   8   3  13        0.19        0.00      5.41 o 
 -10   4  13       22.84        7.85      5.22 o 
  -9   4  13        5.38        1.34      4.62 o 
  -8   4  13        3.54        0.54      4.17 o 
  -7   4  13        6.79        5.33      4.18 o 
  -6   4  13        8.92        6.73      3.15 o 
  -5   4  13       34.75       23.11      3.97 o 
  -4   4  13        0.92        0.00      2.58 o 
  -3   4  13        4.72       10.78      3.39 o 
  -2   4  13        0.02        0.00      2.75 o 
  -1   4  13       15.02       17.22      3.62 o 
   0   4  13        3.86        1.69      2.48 o 
   1   4  13       67.25       70.01      4.39 o 
   2   4  13      153.27      174.29     10.64 o 
   3   4  13      100.95      106.29     10.47 o 
   4   4  13       20.22       12.58      5.20 o 
   5   4  13       30.38       20.64      7.69 o 
   6   4  13        1.42        0.96      5.11 o 
   7   4  13        7.89       10.35      5.77 o 
  -9   5  13        3.38        1.85      5.50 o 
  -8   5  13       16.45       12.51      6.18 o 
  -7   5  13       17.57        3.77      4.46 o 
  -6   5  13       26.86       30.92      6.85 o 
  -5   5  13        0.36        0.00      3.85 o 
  -4   5  13       27.24       28.40      5.40 o 
  -3   5  13        0.06        0.00      3.52 o 
  -2   5  13        1.15        0.00      3.67 o 
  -1   5  13        0.15        0.05      3.06 o 
   0   5  13        1.65        1.02      3.10 o 
   1   5  13        8.66        7.06      3.51 o 
   2   5  13        0.04        0.00      3.22 o 
   3   5  13        2.47        1.05      4.81 o 
   4   5  13        1.21        0.00      4.63 o 
   5   5  13        0.21        3.26      5.35 o 
   6   5  13        0.44        0.00      5.14 o 
  -8   6  13       15.04       16.14      8.23 o 
  -7   6  13       42.37       55.16     12.09 o 
  -6   6  13        0.01       12.09      8.14 o 
  -5   6  13       17.35        0.00      6.94 o 
  -4   6  13        1.58        0.00      6.70 o 
  -3   6  13        0.91        1.14      7.54 o 
  -2   6  13        2.81        0.00      4.02 o 
  -1   6  13       27.35       30.72      6.24 o 
   0   6  13        0.17        1.33      6.82 o 
   1   6  13       21.30       23.55      6.01 o 
   2   6  13        8.56        7.16      5.31 o 
   3   6  13        1.20        4.19      5.16 o 
   4   6  13        0.26        0.00      8.20 o 
  -5   7  13       54.96       53.79     13.04 o 
  -4   7  13       14.50       37.69     11.61 o 
  -3   7  13        0.95        0.00      4.74 o 
  -2   7  13        1.64        3.89      4.95 o 
  -1   7  13        0.00        5.29      5.35 o 
   0   7  13       16.06        8.86      7.12 o 
   1   7  13        0.03        2.38      5.19 o 
   2   7  13        8.21        4.04      5.60 o 
 -12   0  14       21.36        0.00      9.93 o 
 -10   0  14       24.81       11.55      9.39 o 
  -8   0  14       87.32       87.68      9.12 o 
  -6   0  14      160.31      141.68     23.24 o 
  -4   0  14      145.75      154.77     16.30 o 
  -2   0  14       56.30       63.42      9.81 o 
   0   0  14      133.59      133.24     12.86 o 
   2   0  14      130.99      117.86     12.86 o 
   4   0  14      116.97      123.25     13.70 o 
   6   0  14      166.86      167.16     16.69 o 
   8   0  14        0.00        0.00      7.30 o 
 -11   1  14        1.02        0.00     11.22 o 
 -10   1  14        6.34        5.53      4.56 o 
  -9   1  14        0.92        0.00      4.09 o 
  -8   1  14       17.51       14.01      4.64 o 
  -7   1  14      128.55      113.59     16.51 o 
  -6   1  14       43.39       45.66      4.69 o 
  -5   1  14       15.39       15.39      3.58 o 
  -4   1  14        0.05        1.70      2.82 o 
  -3   1  14       21.02       19.15      5.30 o 
  -2   1  14        0.59        0.00      3.83 o 
  -1   1  14       37.05       40.00      5.88 o 
   0   1  14        8.62        5.61      3.39 o 
   1   1  14       73.85       82.97      6.24 o 
   2   1  14        6.93        7.03      3.41 o 
   3   1  14        3.16        1.75      3.23 o 
   4   1  14       26.38       26.81      5.26 o 
   5   1  14       11.44       15.07      6.31 o 
   6   1  14        0.32        0.00      7.09 o 
   7   1  14        0.18        3.30      4.90 o 
   8   1  14        0.04        0.00      5.38 o 
 -11   2  14        1.62        0.01      4.77 o 
 -10   2  14        5.90        0.00      4.32 o 
  -9   2  14        0.32        0.00      4.14 o 
  -8   2  14        3.61        0.00      6.27 o 
  -7   2  14        0.78        1.08      3.91 o 
  -6   2  14        0.02        3.64      3.79 o 
  -5   2  14        2.73        1.16      3.47 o 
  -4   2  14        2.70        5.00      3.49 o 
  -3   2  14        1.05        0.00      2.56 o 
  -2   2  14        3.78        0.10      2.54 o 
  -1   2  14        5.11        3.49      3.20 o 
   0   2  14        9.06        4.86      3.36 o 
   1   2  14       58.01       51.81      5.37 o 
   2   2  14       15.18       17.13      3.79 o 
   3   2  14        2.69        4.67      3.40 o 
   4   2  14       11.96        6.97      3.84 o 
   5   2  14        4.37        5.21      4.01 o 
   6   2  14        1.86        0.00      4.77 o 
   7   2  14        0.17        0.00      4.97 o 
   8   2  14        6.17        8.84      7.57 o 
 -11   3  14       18.49       10.08      5.42 o 
 -10   3  14        0.00        0.00      4.63 o 
  -9   3  14        2.18        0.00      4.60 o 
  -8   3  14        0.12        0.39      4.05 o 
  -7   3  14        4.32        3.70      3.35 o 
  -6   3  14        2.31        6.32      3.25 o 
  -5   3  14       26.70       25.97      4.67 o 
  -4   3  14        9.69        4.44      2.78 o 
  -3   3  14      113.15      119.71      7.46 o 
  -2   3  14       24.34       17.25      3.72 o 
  -1   3  14       46.49       56.08      5.57 o 
   0   3  14       10.71       14.62      3.78 o 
   1   3  14       14.80        8.44      3.64 o 
   2   3  14       26.98       26.86      4.61 o 
   3   3  14      313.08      369.23     11.91 o 
   4   3  14       32.45       40.11      6.80 o 
   5   3  14        4.06        0.00      5.26 o 
   6   3  14        0.00        2.11      5.12 o 
   7   3  14        0.61        1.47      5.77 o 
 -10   4  14        1.64        5.49      5.52 o 
  -9   4  14        9.69        6.21      5.20 o 
  -8   4  14        0.20        0.11      4.38 o 
  -7   4  14        0.22        0.00      3.42 o 
  -6   4  14        1.21        0.27      3.64 o 
  -5   4  14       45.83       34.66      7.17 o 
  -4   4  14       24.41       21.37      4.39 o 
  -3   4  14       38.43       42.26      5.12 o 
  -2   4  14        0.06        0.00      2.81 o 
  -1   4  14        1.97        1.99      3.21 o 
   0   4  14       14.96        8.87      3.06 o 
   1   4  14       41.27       36.37      6.52 o 
   2   4  14       49.59       53.62     10.98 o 
   3   4  14        0.39        6.88      5.06 o 
   4   4  14       15.35       21.71      9.60 o 
   5   4  14        1.72        6.65      5.32 o 
   6   4  14        4.87        7.87      6.01 o 
  -8   5  14        0.18        4.66      4.79 o 
  -7   5  14        0.22        0.00      5.31 o 
  -6   5  14        2.22        1.85      7.18 o 
  -5   5  14        0.51        3.29      7.30 o 
  -4   5  14        0.31        1.50      7.48 o 
  -3   5  14        8.04        9.89      4.58 o 
  -2   5  14        0.52        3.25      4.40 o 
  -1   5  14        7.93        6.71      3.44 o 
   0   5  14        3.97        1.51      3.29 o 
   1   5  14        9.08        8.13      3.85 o 
   2   5  14       18.29       22.38      9.33 o 
   3   5  14        7.70        7.96      5.47 o 
   4   5  14        2.37        2.19      5.22 o 
   5   5  14        0.05        0.00      5.38 o 
  -6   6  14       21.14       24.17     10.17 o 
  -5   6  14        3.07        3.59      8.08 o 
  -4   6  14        0.98        0.00      7.72 o 
  -3   6  14        4.83       16.45      8.73 o 
  -2   6  14        3.97        8.20      5.27 o 
  -1   6  14        4.02        1.33      4.70 o 
   0   6  14        2.81        8.18      5.24 o 
   1   6  14        1.90        0.00      4.96 o 
   2   6  14        0.11        0.00      7.06 o 
   3   6  14        0.02        0.00      6.94 o 
 -11   0  15        0.02        0.00      8.91 o 
  -9   0  15       10.28        0.24      8.62 o 
  -7   0  15       56.36       65.84      8.22 o 
  -5   0  15       18.54        7.28      4.55 o 
  -3   0  15       14.12       15.85      7.06 o 
  -1   0  15      136.56      135.27     13.82 o 
   1   0  15      295.13      342.40     20.10 o 
   3   0  15      127.21      132.16     14.54 o 
   5   0  15       22.36       14.30      7.90 o 
   7   0  15        0.65        0.00      6.76 o 
 -11   1  15        0.14        0.00     10.83 o 
 -10   1  15        3.18        0.40      4.80 o 
  -9   1  15        1.31        0.00      4.27 o 
  -8   1  15        0.29        0.00      4.03 o 
  -7   1  15        3.49        2.26      4.04 o 
  -6   1  15        2.86        0.00      3.27 o 
  -5   1  15       14.08        7.58      4.18 o 
  -4   1  15        6.87        6.96      3.39 o 
  -3   1  15        0.27        0.00      3.99 o 
  -2   1  15       62.09       55.43      7.35 o 
  -1   1  15       18.85       14.68     10.02 o 
   0   1  15       22.02       18.24      5.21 o 
   1   1  15        5.57        2.77      7.63 o 
   2   1  15        0.02        0.00      7.12 o 
   3   1  15        5.70        0.00      4.12 o 
   4   1  15        9.15        6.92      4.88 o 
   5   1  15       18.40       19.56      7.90 o 
   6   1  15        0.00        0.00      5.47 o 
   7   1  15        0.14        1.94      5.34 o 
 -10   2  15        0.18        1.08      4.79 o 
  -9   2  15        2.54        4.58      4.94 o 
  -8   2  15        6.16        4.55      4.62 o 
  -7   2  15        0.07        0.00      4.01 o 
  -6   2  15        0.00        0.54      3.94 o 
  -5   2  15        4.58        0.00      4.38 o 
  -4   2  15        6.19        5.83      4.82 o 
  -3   2  15        3.85        0.00      3.22 o 
  -2   2  15        1.61        1.42      4.16 o 
  -1   2  15        0.73        0.62      3.22 o 
   0   2  15        0.35        2.88      3.51 o 
   1   2  15        0.38        0.00      3.27 o 
   2   2  15       11.99       11.83      4.07 o 
   3   2  15       79.27       95.28      7.43 o 
   4   2  15        0.03        0.00      3.50 o 
   5   2  15        1.25        4.96      5.18 o 
   6   2  15        0.26        0.00      6.79 o 
   7   2  15        0.56        4.01      5.90 o 
 -10   3  15        0.82        4.48      7.01 o 
  -9   3  15        0.11        0.00      4.82 o 
  -8   3  15        5.00        1.06      4.51 o 
  -7   3  15        0.00        0.00      3.25 o 
  -6   3  15        0.39        0.00      3.55 o 
  -5   3  15        0.01        0.50      3.34 o 
  -4   3  15        0.60        2.06      4.57 o 
  -3   3  15        0.13        0.00      3.98 o 
  -2   3  15        0.18        2.50      4.32 o 
  -1   3  15        7.03        4.96      3.52 o 
   0   3  15        2.27        1.41      4.46 o 
   1   3  15        0.00        1.74      3.50 o 
   2   3  15       45.76       48.17     12.86 o 
   3   3  15       16.35       16.68      5.75 o 
   4   3  15        6.32       13.08      6.03 o 
   5   3  15        8.89       17.56      6.26 o 
   6   3  15        0.32        6.89      5.63 o 
  -9   4  15        0.53        4.39      5.24 o 
  -8   4  15        8.68       13.18      6.32 o 
  -7   4  15        0.32        3.40      5.95 o 
  -6   4  15        4.05        0.00      3.80 o 
  -5   4  15        0.04        0.00      3.75 o 
  -4   4  15       19.50        9.19      4.01 o 
  -3   4  15        0.49        3.80      3.66 o 
  -2   4  15        1.26        0.00      3.83 o 
  -1   4  15        1.86       14.06      7.60 o 
   0   4  15        2.78       11.85      8.14 o 
   1   4  15       33.07       31.80      6.65 o 
   2   4  15       31.00       35.38      7.15 o 
   3   4  15        5.87        5.32      5.26 o 
   4   4  15        0.25        4.02      5.41 o 
   5   4  15        0.16        0.00      9.39 o 
  -7   5  15        0.05        2.34      6.11 o 
  -6   5  15        3.29        6.16      7.78 o 
  -5   5  15        0.39        5.62      8.08 o 
  -4   5  15        3.43       14.12      8.32 o 
  -3   5  15       10.95       14.72      9.15 o 
  -2   5  15        0.89        1.91      7.90 o 
  -1   5  15        6.82        6.26      3.79 o 
   0   5  15        2.63        2.67      4.57 o 
   1   5  15        2.47        0.00      6.82 o 
   2   5  15        5.09        2.87      8.02 o 
   3   5  15        0.61        0.00      7.00 o 
  -4   6  15        6.24        4.79      8.97 o 
  -3   6  15        2.13        0.00      8.68 o 
  -2   6  15        0.76        0.00      6.04 o 
  -1   6  15        0.30        4.14      5.70 o 
   0   6  15        0.15        2.54      5.17 o 
   1   6  15        1.12        0.00      7.96 o 
 -10   0  16        0.00        0.00      8.91 o 
  -8   0  16       18.68        6.94      8.68 o 
  -6   0  16       20.61       20.59      6.23 o 
  -4   0  16        0.71        0.90      7.00 o 
  -2   0  16      119.57      116.90     13.76 o 
   0   0  16       27.63       39.19      9.03 o 
   2   0  16        0.03        1.79      6.34 o 
   4   0  16       53.99       42.90     10.41 o 
   6   0  16        2.84        2.57      8.02 o 
 -10   1  16        4.09        6.48      5.37 o 
  -9   1  16       43.47       43.25      9.04 o 
  -8   1  16       73.07       37.46      7.66 o 
  -7   1  16        8.62       11.39      4.96 o 
  -6   1  16        9.47        2.87      5.22 o 
  -5   1  16        3.49        0.00      3.95 o 
  -4   1  16        0.07        0.00      4.52 o 
  -3   1  16       22.15       23.28      6.22 o 
  -2   1  16       33.74       33.23      6.21 o 
  -1   1  16        0.00        1.42      4.40 o 
   0   1  16        7.75        0.00      4.97 o 
   1   1  16        2.02        0.00      4.06 o 
   2   1  16        1.08        4.50      4.97 o 
   3   1  16       11.69        7.13      5.23 o 
   4   1  16        9.83        9.65      5.23 o 
   5   1  16       23.49       34.12      7.08 o 
   6   1  16        0.03        0.00      4.98 o 
  -9   2  16        0.12        2.93      4.91 o 
  -8   2  16       28.85       29.12     11.05 o 
  -7   2  16        6.54        9.97      5.82 o 
  -6   2  16        1.54        0.00      5.09 o 
  -5   2  16        0.90        0.00      5.29 o 
  -4   2  16        0.00        2.58      7.00 o 
  -3   2  16        6.10        4.88      5.04 o 
  -2   2  16        2.97        7.70      5.31 o 
  -1   2  16        2.65        0.00      4.46 o 
   0   2  16        0.52        4.90      4.57 o 
   1   2  16        9.36        4.14      4.87 o 
   2   2  16        2.08        0.00      4.48 o 
   3   2  16        3.37        3.86      4.67 o 
   4   2  16        1.32        1.63      4.88 o 
   5   2  16        0.58        0.00      4.57 o 
  -9   3  16        8.77        8.01      5.64 o 
  -8   3  16        1.74        6.93      6.13 o 
  -7   3  16        0.21        2.66      5.63 o 
  -6   3  16        2.38        0.00      4.97 o 
  -5   3  16        6.23        7.96      5.58 o 
  -4   3  16        3.91        7.10      5.24 o 
  -3   3  16        0.18        3.71      7.84 o 
  -2   3  16        0.52        0.61      4.47 o 
  -1   3  16        1.25        0.00      3.45 o 
   0   3  16       14.55       12.03      4.50 o 
   1   3  16       65.68       62.04      8.62 o 
   2   3  16       16.78       21.12      6.49 o 
   3   3  16        1.62        8.12      5.71 o 
   4   3  16        8.16        3.47      5.95 o 
   5   3  16        3.09        0.00      5.46 o 
  -7   4  16        1.57        0.93      5.44 o 
  -6   4  16        0.46        1.98      5.58 o 
  -5   4  16        8.51        5.53      5.73 o 
  -4   4  16        6.79        9.81      8.73 o 
  -3   4  16        0.49        4.07      7.60 o 
  -2   4  16        6.68       12.03      8.62 o 
  -1   4  16        9.87       10.47      8.62 o 
   0   4  16       10.37        6.70      7.66 o 
   1   4  16       59.93       71.20     12.98 o 
   2   4  16        8.71        9.45      5.86 o 
   3   4  16        0.29        0.00      7.54 o 
   4   4  16        0.30        0.00      5.54 o 
  -5   5  16        4.21        4.97      8.44 o 
  -4   5  16        1.13        3.35      8.44 o 
  -3   5  16        2.16        0.00      8.08 o 
  -2   5  16        4.76        0.00      8.50 o 
  -1   5  16        0.76        7.78      9.09 o 
   0   5  16        0.45        0.00      7.42 o 
   1   5  16        1.68       11.85      9.09 o 
   2   5  16        7.47        7.60      8.85 o 
  -9   0  17       53.27       18.97     11.07 o 
  -7   0  17       13.82       13.22      6.58 o 
  -5   0  17        0.02        0.00      7.06 o 
  -3   0  17       43.76       74.73     12.38 o 
  -1   0  17       16.36       11.55      7.30 o 
   1   0  17       11.77        3.29      7.54 o 
   3   0  17        0.89        0.00      6.82 o 
   5   0  17       56.62       60.96     12.74 o 
  -9   1  17       17.57       18.37      6.07 o 
  -8   1  17        6.09        0.00      4.60 o 
  -7   1  17        4.95        0.00      5.47 o 
  -6   1  17       23.01       22.32      6.92 o 
  -5   1  17        0.86        0.00      4.99 o 
  -4   1  17        3.83        0.00      7.33 o 
  -3   1  17        0.04        1.84      7.54 o 
  -2   1  17       10.18        9.70      5.41 o 
  -1   1  17        6.35        5.15      5.62 o 
   0   1  17        9.84        8.02      5.07 o 
   1   1  17       10.95        8.40      5.34 o 
   2   1  17       36.02       27.46      6.70 o 
   3   1  17       19.43       11.07     11.22 o 
   4   1  17       28.97       34.54     10.38 o 
  -8   2  17        0.33        5.79      6.17 o 
  -7   2  17       12.46        3.65      6.70 o 
  -6   2  17        0.17        1.38      9.39 o 
  -5   2  17       15.11        9.32      5.78 o 
  -4   2  17        6.20        4.55      8.38 o 
  -3   2  17        0.25        0.00      5.08 o 
  -2   2  17        1.16       10.39      5.55 o 
  -1   2  17        3.13        5.69      5.30 o 
   0   2  17        0.07        2.84      4.99 o 
   1   2  17       25.10       20.13      6.11 o 
   2   2  17        9.96       17.03      6.03 o 
   3   2  17        2.64        0.64      9.72 o 
   4   2  17        2.28        8.60      9.93 o 
  -7   3  17        4.27        2.97      6.03 o 
  -6   3  17       32.93       24.96      7.17 o 
  -5   3  17        2.61        1.35      5.48 o 
  -4   3  17        0.97        0.02      4.92 o 
  -3   3  17        0.20        0.00      6.64 o 
  -2   3  17        0.37        0.00      7.42 o 
  -1   3  17        0.01        0.96      6.64 o 
   0   3  17       79.29       93.84     10.26 o 
   1   3  17        1.88        0.69      5.02 o 
   2   3  17       43.32       34.46     17.62 o 
   3   3  17        0.01        0.00      4.97 o 
  -6   4  17        0.00        9.97      6.44 o 
  -5   4  17        5.39       14.72      9.51 o 
  -4   4  17        6.23        8.91      9.15 o 
  -3   4  17        0.40       10.59      9.15 o 
  -2   4  17        2.07        9.09      8.85 o 
  -1   4  17        9.39        7.36      8.62 o 
   0   4  17       20.67       29.73     10.71 o 
   1   4  17       23.11       26.38      9.93 o 
  -6   0  18        0.42        7.54      8.85 o 
  -4   0  18        1.56        5.09      7.54 o 
  -2   0  18       15.58       23.03      9.15 o 
   0   0  18       15.74       21.90      9.39 o 
   2   0  18        2.87        1.20      7.60 o 
  -7   1  18        1.76        6.53      6.13 o 
  -6   1  18        0.00        0.00      7.54 o 
  -5   1  18        0.00        9.15      8.26 o 
  -4   1  18        0.98        1.29      5.26 o 
  -3   1  18        2.67        0.00      5.20 o 
  -2   1  18       10.17        8.62      5.92 o 
  -1   1  18        0.07        0.69      5.44 o 
   0   1  18        1.36        0.92      5.25 o 
   1   1  18       10.00       15.10      6.12 o 
   2   1  18        5.15       11.04      5.84 o 
   3   1  18        9.23        7.71      6.07 o 
  -7   2  18        0.15        4.23      7.45 o 
  -6   2  18        1.19        0.00      5.66 o 
  -5   2  18        2.08        0.42      8.26 o 
  -4   2  18        4.01        2.33      8.26 o 
  -3   2  18        2.97       12.09      8.38 o 
  -2   2  18        2.20        2.32      5.30 o 
  -1   2  18        4.13        7.33      5.88 o 
   0   2  18        6.13        2.99      5.31 o 
   1   2  18        2.04        6.13      5.49 o 
   2   2  18        3.65        6.94      5.87 o 
  -5   3  18       35.75       19.86     10.65 o 
  -4   3  18        0.92        9.21      8.14 o 
  -3   3  18        3.12        5.38      9.45 o 
  -2   3  18        1.03        0.00      6.82 o 
  -1   3  18       28.14       26.68     10.23 o 
   0   3  18        1.19        0.75      5.75 o 
   1   3  18       66.09       72.56      9.47 o 
  -5   0  19        5.70        2.81      8.79 o 
  -3   0  19       14.59       10.59      9.69 o 
  -1   0  19        3.39        1.50      8.02 o 
  -5   1  19        0.12        0.00      8.08 o 
  -4   1  19        3.97        3.75      5.90 o 
  -3   1  19        0.19        0.00      5.32 o 
  -2   1  19        0.68        0.00      5.28 o 
  -1   1  19        3.30        1.02      5.52 o 
   0   1  19        2.71        2.13      5.96 o 
  -3   2  19        2.90        0.00      8.26 o 
  -2   2  19        1.13        0.00      5.52 o 
                                                 
